# Supplementary material for: Timing and localization of human dystrophin isoform expression provide insights into the cognitive phenotype of Duchenne muscular dystrophy
Source: Sci Rep. 2017 Oct 3;7:12575. doi: 10.1038/s41598-017-12981-5 (PMC5626779; doi:10.1038/s41598-017-12981-5)
Supplement: Supplementary file 2 — Supplementary Tables 2-6 [file 41598_2017_12981_MOESM2_ESM.xls]

## Sheet: Supplementary Table 2
Supplementary Table 2. DMD gene expression per structure across the six donors from the adult human brain atlas.
Structure name	Structure acronym	Brains used	Mean DMD expression	Donor 10021	Donor 12876	Donor 14380	Donor 15496	Donor 15697	Donor 9861	Higher-order annotation
subthalamic nucleus, left	Sb	6	2.32	2.48	1.79	2.27	2.26	3.09	2.02	SbT
lateral nucleus, left	LA	6	1.39	0.43	1.86	-0.07	2.38	2.09	1.65	Amg
CA4 field, left	CA4	6	1.29	1.31	1.05	1.2	1.36	1.63	1.2	HiF
CA1 field, left	CA1	6	1.18	1.27	1.51	0.49	1.3	1.54	0.95	HiF
CA3 field, left	CA3	6	1.08	1.6	1.15	0.89	1.24	1.16	0.42	HiF
lateral group of nuclei, left, ventral division	DTLv	6	1.07	1.05	0.96	-0.71	1.53	2.04	1.54	TH
basolateral nucleus, left	BLA	6	1.04	0.19	0.6	-0.66	2.33	2.16	1.59	Amg
dentate gyrus, left	DG	6	0.98	0.79	0.63	1.35	1.36	1.36	0.42	HiF
basomedial nucleus, left	BMA	6	0.95	-0.34	0.9	-0.17	1.53	1.32	2.47	Amg
subiculum, left	S	6	0.89	0.86	1.08	0.48	1.48	1	0.43	HiF
claustrum, left	Cl	6	0.86	0.72	0.26	-0.09	1	1.87	1.37	Cl
medial group of nuclei, left	DTM	6	0.8	0.85	0.6	0.49	2.05	1.15	-0.36	TH
zona incerta, left	ZI	6	0.77	0.98	0.37	0.23	1.11	0.7	1.24	TH
cortico-medial group, left	COMA	6	0.72	0.09	1.83	0.17	1.65	0.97	-0.37	Amg
cingulate gyrus, frontal part, left, inferior bank of gyrus	CgGf-i	6	0.71	0.84	1.02	0.62	0.55	0.92	0.33	CgG
substantia nigra, pars compacta, left	SNC	6	0.63	0.02	0.79	0.68	1.1	1.14	0.05	MES
cingulate gyrus, frontal part, left, superior bank of gyrus	CgGf-s	6	0.62	0.97	0.7	0.71	0.36	0.68	0.3	CgG
fusiform gyrus, left, bank of cos	FuG-cos	6	0.6	0.87	0.38	0.77	0.96	0.62	0.02	TL
rostral group of intralaminar nuclei, left	ILr	6	0.6	0.56	-0.19	0.77	1.69	1.05	-0.29	TH
lateral group of nuclei, left, dorsal division	DTLd	6	0.58	0.95	1.45	-0.43	1.91	-0.2	-0.19	TH
CA2 field, left	CA2	6	0.56	1.23	0.48	0.26	0.6	0.5	0.27	HiF
substantia nigra, pars reticulata, left	SNR	6	0.55	-0.31	0.67	0.73	1.4	0.44	0.36	MES
parahippocampal gyrus, left, bank of the cos	PHG-cos	6	0.53	0.95	0.77	1.02	0.27	0.14	0.04	PHG
amygdalohippocampal transition zone, left	ATZ	6	0.52	-0.53	1.27	0.34	0.39	1.52	0.14	Amg
short insular gyri, left	SIG	6	0.51	0.79	0.94	0.46	0.45	0.71	-0.3	Ins
parahippocampal gyrus, left, lateral bank of gyrus	PHG-l	6	0.47	0.43	0.59	1.27	-0.07	0.36	0.24	PHG
anterior group of nuclei, left	DTA	6	0.42	0.39	-0.02	-0.33	1.82	0.89	-0.23	TH
superior parietal lobule, left, superior bank of gyrus	SPL-s	6	0.42	0.54	0.97	0.73	0.01	0.22	0.05	PL
superior frontal gyrus, left, medial bank of gyrus	SFG-m	6	0.4	0.83	0.38	0.39	0.23	0.64	-0.11	FL
angular gyrus, left, inferior bank of gyrus	AnG-i	6	0.39	0.86	0.32	0.27	0.67	0.15	0.07	PL
supramarginal gyrus, left, superior bank of gyrus	SMG-s	6	0.39	1.22	-0.17	0.38	0.05	0.4	0.45	PL
cuneate nucleus, left	Cu	6	0.39	0.62	-1.51	0.85	1.57	0.43	0.36	MY
inferior frontal gyrus, orbital part, left	orIFG	6	0.37	0.58	0.09	0.32	0.04	1.21	0	FL
superior temporal gyrus, left, lateral bank of gyrus	STG-l	6	0.37	0.33	0.1	0.61	0.25	0.3	0.63	TL
inferior temporal gyrus, left, bank of the its	ITG-its	6	0.35	0.86	0.58	0.59	0.07	0.26	-0.24	TL
precentral gyrus, left, superior lateral aspect of gyrus	PrG-sl	6	0.34	0.76	0.32	0.26	0.16	0.57	-0.04	FL
caudal group of intralaminar nuclei, left	ILc	6	0.32	-0.03	1.75	-1.58	0.07	2.34	-0.6	TH
precuneus, left, superior lateral bank of gyrus	Pcu-s	6	0.3	0.88	-0.33	0.69	0.02	0.32	0.2	PL
middle temporal gyrus, left, superior bank of gyrus	MTG-s	6	0.28	0.62	0.28	0.22	0.07	0.42	0.09	TL
supramarginal gyrus, left, inferior bank of gyrus	SMG-i	6	0.27	0.57	1.04	0.46	-0.1	-0.37	0	PL
inferior temporal gyrus, left, lateral bank of gyrus	ITG-l	6	0.27	0.76	0.12	0.52	0.02	0.39	-0.21	TL
middle temporal gyrus, left, inferior bank of gyrus	MTG-i	6	0.26	0.62	0.52	0.44	0.06	0.22	-0.29	TL
fusiform gyrus, left, bank of the its	FuG-its	6	0.25	0.79	-0.24	0.66	0.12	0.43	-0.24	TL
postcentral gyrus, left, superior lateral aspect of gyrus	PoG-sl	6	0.25	0.04	0.27	0.36	0.77	0.13	-0.07	PL
superior temporal gyrus, left, inferior bank of gyrus	STG-i	6	0.25	0.54	0.78	0.4	-0.09	0.04	-0.2	TL
cingulate gyrus, parietal part, left, superior bank of gyrus	CgGp-s	6	0.24	0.37	0.02	0.55	0.25	0.38	-0.1	CgG
paracentral lobule, anterior part, left, inferior bank of gyrus	PCLa-i	6	0.23	0.09	0.7	0.54	-0.12	0.14	0.05	FL
long insular gyri, left	LIG	6	0.23	0.07	0.28	0.48	0.19	0.52	-0.13	Ins
gyrus rectus, left	GRe	6	0.23	0.52	0.34	0.33	-0.05	0.39	-0.15	FL
reticular nucleus of thalamus, left	R	6	0.21	0.42	0.07	-0.69	0.48	0.05	0.94	TH
middle frontal gyrus, left, inferior bank of gyrus	MFG-i	6	0.2	0.44	0.07	0.27	-0.04	0.66	-0.18	FL
inferior temporal gyrus, left, bank of mts	ITG-mts	6	0.2	0.55	0.04	0.33	0.15	0.19	-0.03	TL
globus pallidus, internal segment, left	GPi	6	0.19	0.55	-0.03	0.95	-0.49	-0.21	0.35	GP
superior frontal gyrus, left, lateral bank of gyrus	SFG-l	6	0.18	0.62	0.03	0.04	0.02	0.49	-0.1	FL
angular gyrus, left, superior bank of gyrus	AnG-s	6	0.18	0.1	-0.38	0.9	0.19	0.1	0.15	PL
vestibular nuclei, left	8Ve	6	0.18	-0.53	0.27	-0.65	0.86	-0.04	1.13	MY
middle frontal gyrus, left, superior bank of gyrus	MFG-s	6	0.15	0.36	-0.04	0.26	0.11	0.44	-0.22	FL
superior parietal lobule, left, inferior bank of gyrus	SPL-i	6	0.14	0.77	-0.27	0.31	0.04	0.15	-0.14	PL
medial orbital gyrus, left	MOrG	6	0.13	0.14	0.06	0.41	0.16	0.44	-0.44	FL
precuneus, left, inferior lateral bank of gyrus	Pcu-i	6	0.11	0.53	-0.43	0.3	0.16	0.05	0.07	PL
frontal operculum, left	fro	6	0.11	0.17	-0.05	0.35	-0.25	0.3	0.13	FL
lateral orbital gyrus, left	LOrG	6	0.11	0.34	0.67	0.24	-0.38	-0.02	-0.21	FL
precentral gyrus, left, bank of the precentral sulcus	PrG-prc	6	0.09	0.1	0.1	0.25	-0.03	0.26	-0.14	FL
superior occipital gyrus, left, superior bank of gyrus	SOG-s	6	0.08	0.62	0.03	0.36	0.17	-0.29	-0.39	OL
gigantocellular group, left	GiRt	6	0.05	-1.11	-0.65	-0.72	1.42	0.82	0.56	MY
occipito-temporal gyrus, left, superior bank of gyrus	OTG-s	6	0.05	0.03	0.07	0.27	-0.46	0.32	0.07	OL
planum polare, left	PLP	6	0.04	-0.31	0.17	0.49	0.11	0.11	-0.3	TL
precentral gyrus, left, inferior lateral aspect of gyrus	PrG-il	6	0.04	-0.11	-0.25	0.94	0.11	-0.12	-0.33	FL
spinal trigeminal nucleus, left	Sp5	6	0.01	0.34	-0.87	0.16	1	0.08	-0.63	MY
inferior frontal gyrus, triangular part, left	trIFG	6	0	-0.08	-0.17	0.25	0	0.43	-0.41	FL
occipito-temporal gyrus, left, inferior bank of gyrus	OTG-i	6	-0.03	0.12	-0.77	0.47	-0.47	0.5	-0.01	OL
lingual gyrus, left, peristriate	LiG-pest	6	-0.06	0.09	-0.07	0.34	-0.06	-0.46	-0.19	OL
body of caudate nucleus, left	BCd	6	-0.07	0.14	-0.09	0.06	-0.82	-0.22	0.55	Str
inferior olivary complex, left	IO	6	-0.08	-1.31	0.96	-1.17	0.55	0.07	0.38	MY
dorsal lateral geniculate nucleus, left	LGd	6	-0.1	-0.17	0.63	0.1	1.04	-0.33	-1.84	TH
Heschl's gyrus, left	HG	6	-0.16	-0.17	-0.07	0.53	-0.72	-0.26	-0.24	TL
head of caudate nucleus, left	HCd	6	-0.2	-0.1	-0.2	-0.13	-1.29	-0.07	0.6	Str
cuneus, left, peristriate	Cun-pest	6	-0.25	0.06	-0.27	0.27	-0.21	-0.69	-0.66	OL
lateral hypothalamic area, mammillary region, left	LHM	6	-0.25	0.81	-0.62	-0.78	-0.3	0.8	-1.42	Hy
putamen, left	Pu	6	-0.25	-0.26	-0.08	0.11	-1.2	-0.77	0.69	Str
raphe nuclei of medulla	RaM	6	-0.31	0.02	-0.79	-1.39	0.22	0.26	-0.2	MY
ventral tegmental area, left	VTA	6	-0.31	-0.85	-0.1	-0.85	0.88	0.12	-1.08	MES
posterior hypothalamic area, left	PHA	6	-0.32	-0.81	-1	-0.22	-0.11	0.63	-0.39	Hy
tail of caudate nucleus, left	TCd	6	-0.35	0.32	-0.64	-0.03	-1.41	-0.65	0.28	Str
red nucleus, left	RN	6	-0.35	-1.29	-0.5	-1.08	-0.76	-0.16	1.67	MES
central nucleus, left	CeA	6	-0.4	0.87	-0.15	-1.18	-0.69	-0.66	-0.57	Amg
corpus callosum	cc	6	-0.5	1.11	-0.19	-1.08	-0.64	-0.98	-1.23	WM
preoptic region, left	PrOR	6	-0.54	0.01	-0.5	-1.03	-0.35	-0.79	-0.56	Hy
postcentral gyrus, left, bank of the central sulcus	PoG-cs	6	-0.55	-0.47	-0.69	-0.49	-0.59	-0.38	-0.68	PL
nucleus accumbens, left	Acb	6	-0.58	0.43	-0.83	-1.42	-1.23	-0.76	0.33	Str
VI, left, lateral hemisphere	He-VI	6	-0.71	-1.15	-0.25	-1.06	-1.13	-1.12	0.44	Cb
Crus I, left, paravermis	PV-Crus I	6	-0.72	-1.05	-0.26	-0.61	-1.06	-0.91	-0.42	Cb
VI, left, paravermis	PV-VI	6	-0.73	-1.01	-0.83	-0.34	-0.9	-1.07	-0.25	Cb
Crus I, left, lateral hemisphere	He-Crus I	6	-0.74	-0.98	-0.73	-0.97	-0.92	-1.07	0.24	Cb
pontine reticular formation, left	PRF	6	-0.75	-1.35	-1.46	-1.03	1.34	-0.88	-1.12	Pons
lateral medullary reticular group, left	LMRt	6	-0.8	-0.82	-1.79	-1.2	0.64	0.04	-1.66	MY
lingual gyrus, left, striate	LiG-str	6	-0.97	-0.61	-1.09	-0.74	-0.82	-1.58	-0.97	OL
V, left, paravermis	PV-V	6	-0.99	-1.36	-1.14	-0.58	-1.08	-2.03	0.26	Cb
pontine nuclei, left	Pn	6	-1.08	-1.06	-1.49	-1.01	-0.3	-1.18	-1.46	Pons
Crus II, left, lateral hemisphere	He-Crus II	6	-1.09	-1.32	-0.6	-1.24	-1.45	-1.76	-0.16	Cb
cuneus, left, striate	Cun-str	6	-1.13	-0.58	-1.34	-0.33	-1.17	-1.7	-1.68	OL
VIIB, left, paravermis	PV-VIIB	6	-1.19	-1.79	-0.71	-0.87	-1.21	-2.19	-0.39	Cb
VIIB, left, lateral hemisphere	He-VIIB	6	-1.19	-1.76	-0.7	-1.43	-1.59	-1.68	-0.01	Cb
dentate nucleus, left	Dt	6	-1.37	-2.25	-2.18	-2.57	-0.32	-0.22	-0.65	Cb
arcuate nucleus of medulla, left	Arc	6	-1.59	-0.55	-2.21	-1.73	-1.01	-2.03	-2.03	MY

## Sheet: Supplementary Table 3
Supplementary Table 3. TSS activity within the DMD gene from the FANTOM5 data.
chr.	start	end	Position relative to isoform first exons	Isoform	Cerebral cortex (multiple regions)				Hippocampus	Amygdala	Cerebellum
					Donor10252				Donor10252	Donor10252	Donor10252	Donor10196
chrX	31284990	31284993	in Dp71+Dp40 first exon	Dp71+Dp40	0.205116	0.276517	0.413374		0.136203	0.140669	0.331738	1.52582
chrX	31285018	31285028	3 bp before and 8 bp in Dp71+Dp40 first exon	Dp71+Dp40	0.413374	0.691292	1.2307	1.27707	0.81722	1.8287	0.110579
chrX	31285029	31285040	15-4 bp before Dp71+Dp40 first exon	Dp71+Dp40	0.826747	0.957803	1.02558	1.38258	1.77064	0.703347	0.442317	3.05163
chrX	31285042	31285103	75-14 bp before Dp71+Dp40 first exon	Dp71+Dp40	18.2554	21.4954	22.3487	24.1952	21.9287	23.0698	7.62909	13.3801
chrX	31526382	31526422	7 bp before and in Dp260 first exon	Dp260	0.122026	0.206687	0.638535		0.40861	0.281339	0.110579
chrX	32173579	32173593	7 bp before and in Dp140 first exon	Dp140	7.79442	17.5597	20.0475	28.7295	9.39804	16.8803	47.3003	64.2466
chrX	32173602	32173603	17-15 bp Before Dp140 first exon	Dp140	0.410233	0.553034	0.638535	1.03343	0.272407	0.422008	0.774055
chrX	32430337	32430355	in Dp116 first exon	Dp116							0.110579
chrX	33146320	33146339	in Dp427p1+Dp427p2 first exon	Dp427p1+Dp427p2	0.206687						0.552896
chrX	33146501	33146521	in Dp427p1+Dp427p2 first exon	Dp427p1+Dp427p2							0.221159
chrX	33146637	33146644	98-90 bp before Dp427p first exon	Dp427p1+Dp427p2						0.140669
chrX	33147196	33147221	651-676 bp before Dp427p first exon	Dp427p1+Dp427p2					0.136203
chrX	33147223	33147231	678-686 bp before Dp427p first exon	Dp427p1+Dp427p2
chrX	33229431	33229448	in Dp427m first exon	Dp427m					0.136203
chrX	33229452	33229461	in Dp427m first exon	Dp427m	0.205116					0.140669
chrX	33229509	33229522	in Dp427m first exon	Dp427m	0.205116
chrX	33229600	33229611	in Dp427m first exon	Dp427m	0.138258	0.206687			0.136203	0.140669	0.110579
chrX	33229614	33229635	in Dp427m first exon	Dp427m	0.62006	0.957803	0.967809	2.05116	1.22583	1.26602	1.52582	2.98564
chrX	33229636	33229651	in Dp427m first exon	Dp427m	0.615349	0.638535	0.826747	1.38258	1.08963	1.68803	2.87506
chrX	33229657	33229675	4 bp before and in Dp427m first exon	Dp427m	4.54711	5.90645	6.35861	6.77466	6.40156	7.31481	10.6156	15.2582
chrX	33357425	33357435	in Dp427c first exon	Dp427c	0.159634	0.205116	0.553034	1.03343	0.681017	2.67272	0.221159
chrX	33357482	33357512	in Dp427c first exon	Dp427c	3.89721	9.57803	14.0547	15.0702	17.434	20.1157	3.2068	6.10327
chrX	33357525	33357536	in Dp427c first exon	Dp427c	1.02558	2.07524	2.90343	3.30699	3.8137	2.95406	0.552896	1.52582
chrX	33357577	33357588	in Dp427c first exon	Dp427c	0.410233	0.638535	0.691292		1.08963	0.84416
chrX	33357642	33357657	in Dp427c first exon	Dp427c	1.02558	2.55414	4.14775	4.34042	1.63444	2.25071	0.552896

## Sheet: Supplementary Table 4
Supplementary Table 4. Genes co-expressed with DMD gene and its isoforms.
Dp427 (Developing)			Dp140 (Developing)			Dp71_Dp40 (Developing)			DMD (adult)
Gene_symbol	entrez_id	Correlation to Dp427 (exon #2)	Gene_symbol	entrez_id	Correlation to Dp140 (exon #1)	Gene_symbol	entrez_id	Correlation to Dp71+Dp40 (exon #1)	Gene_symbol	entrez_id	correlation_to_DMD
SAMD12	401474	0.491378	FAT4	79633	0.808224	ITGA6	3655	0.549487	C10orf32	119032	0.677759
UNC80	285175	0.4842	SOX5	6660	0.792165	GPRC5B	51704	0.53231	ACOT2	10965	0.653673
FAM73A	374986	0.473875	C10orf12	26148	0.789897	PPAP2B	8613	0.522768	Dp71_Dp40 (Developing)+J1:M1	54675	0.647591
CACNB4	785	0.473292	AFF3	3899	0.787267	SLC38A10	124565	0.52023	CNOT4	4850	0.632319
PPM1H	57460	0.469665	NFIB	4781	0.782313	TMEM47	83604	0.51882	PPP2CB	5516	0.620111
SCN1A	6323	0.469012	MLLT4	4301	0.781962	PYCR2	29920	0.514508	SHISA5	51246	0.618265
UNC5C	8633	0.468427	MED13L	23389	0.774752	TOR1AIP1	26092	0.513287	OGT	8473	0.615416
ZNF483	158399	0.464606	CBLB	868	0.771354	TIMP3	7078	0.512067	SUB1	10923	0.614289
SLC7A14	57709	0.464469	CEP170	9859	0.770423	LRIG1	26018	0.510698	CASC4	113201	0.613861
RORA	6095	0.464234	BACH2	60468	0.768918	FKBP9	11328	0.510117	AP3S1	1176	0.612099
ARAP2	116984	0.462486	MYO5B	4645	0.766971	SSFA2	6744	0.510041	DNAJC2	27000	0.610819
ITPR1	3708	0.461003	PBX1	5087	0.765797	ARHGEF26	26084	0.509729	RPL26L1	51121	0.609262
SYNJ2	8871	0.459456	TIAM2	100505519	0.763621	AHCYL1	10768	0.507334	C16orf55	124045	0.60889
NALCN	259232	0.456069	NPR3	4883	0.763044	DDAH1	23576	0.506799	MED27	9442	0.608257
STEAP2	261729	0.455685	SYNE2	23224	0.761115	PGM1	5236	0.503117	LYRM7	90624	0.595265
ANK2	287	0.455643	ZNF197	10168	0.758565	SWAP70	23075	0.502821	TECPR2	9895	0.592902
SCN8A	6334	0.455634	RAI14	26064	0.757778	SLC2A1	6513	0.501994	VEZT	55591	0.592858
KCNA2	3737	0.452981	KAT6B	23522	0.757643	SLC39A8	64116	0.501232	LOC647979	647979	0.590904
SYNE1	23345	0.451005	PELI2	57161	0.757592	SUCLG2	8801	0.500887	KALRN	8997	0.590258
ADAM22	53616	0.450941	ROBO2	6092	0.754997	ADAM9	8754	0.49957	OPHN1	4983	0.585105
GALNTL2	117248	0.450793	ST18	9705	0.754913	CCND1	595	0.498032	BRK1	55845	0.584992
TRHDE	29953	0.450744	ANK3	288	0.754304	PON2	5445	0.497648	ZSCAN18	65982	0.582354
SEMA3D	223117	0.450212	ERC1	23085	0.753345	RAB31	11031	0.497521	TM2D3	80213	0.580547
KIAA1107	23285	0.450006	XPR1	9213	0.750785	SPRED1	161742	0.497348	DZIP3	9666	0.579469
HHIP	64399	0.449603	ZNF84	7637	0.749866	SGCE	8910	0.496301	GTF2H5	404672	0.578907
GRIN2A	2903	0.449131	USP6NL	9712	0.748122	CRIM1	51232	0.495644	RBM45	129831	0.577923
RAPGEF5	9771	0.447755	DACT1	51339	0.746998	KAT2B	8850	0.495574	FAM45A	404636	0.57722
GVINP1	387751	0.445566	ZKSCAN2	342357	0.745804	LRP10	26020	0.49521	ZCCHC17	51538	0.577168
TACC1	6867	0.445166	ANKRD44	91526	0.745396	JAM2	58494	0.49506	DNAJC25-GNG10	552891	0.577163
ABCA8	10351	0.445152	ATAD2B	54454	0.744651	GLUD1	2746	0.494608	CTNND2	1501	0.575928
ARHGAP26	23092	0.442122	AUTS2	26053	0.744562	LMO2	4005	0.494459	DYNLL1	8655	0.575235
LRRK2	120892	0.440887	DAB1	1600	0.744396	MAGT1	84061	0.493517	WIPI2	26100	0.571004
OTUD7A	161725	0.440082	ZNF292	23036	0.742455	ALDH6A1	4329	0.491155	WDR26	80232	0.570979
PSD3	23362	0.438728	LATS1	9113	0.741827	TSPAN12	23554	0.488898	MSL3	10943	0.570928
BTBD3	22903	0.436572	WNK3	65267	0.739657	ITGB5	3693	0.488687	DCLK2	166614	0.569289
ENPP4	22875	0.434377	KLF8	11279	0.739296	RHOQ	23433	0.488052	FAM20B	9917	0.567365
REPS2	9185	0.433722	NFIA	4774	0.737743	SLC12A7	10723	0.487907	RRAGA	10670	0.567145
GLRA3	8001	0.432895	TNPO2	30000	0.737217	ITGB3BP	23421	0.486961	DDAH1	23576	0.56683
FSTL4	23105	0.432761	C11orf30	56946	0.736957	CALD1	800	0.485028	ARPC3	10094	0.566724
DOCK10	55619	0.432732	PBRM1	55193	0.73615	MYO1C	4641	0.484971	BAD	572	0.566671
LRRK1	79705	0.43068	FAM117B	150864	0.73533	APCDD1	147495	0.484324	KCNMA1	3778	0.564944
KSR2	283455	0.430537	KDM5B	10765	0.73421	PARVA	55742	0.483853	IQCJ-SCHIP1	29970	0.563572
RP11-291L15.2	646576	0.430228	NFYA	4800	0.73378	GOLIM4	27333	0.483609	RP11-60I3.5	441461	0.562467
MAGI1	9223	0.429631	EML1	2009	0.733171	AEBP1	165	0.481287	LRP1B	53353	0.561048
PRUNE2	158471	0.426544	PAPPA2	60676	0.732858	TGFBR2	7048	0.480378	NHP2	55651	0.561011
KCNMA1	3778	0.426386	RBPJ	3516	0.732692	RCSD1	92241	0.480218	TBC1D14	57533	0.560925
AC087886.1	283392	0.426328	N4BP2	55728	0.731846	GPM6B	2824	0.479441	RABL5	64792	0.56088
GPR158	57512	0.426287	LCOR	84458	0.731291	EPB41L2	2037	0.478591	CSTF3	1479	0.55986
CMYA5	202333	0.426141	CHST10	9486	0.731194	AHCYL2	23382	0.47795	TAF9	6880	0.558337
KIAA1671	85379	0.425402	EPHA7	2045	0.73117	PIK3R1	5295	0.47768	FAM128B	80097	0.558167
ATP2B2	491	0.425362	SLAIN2	57606	0.730551	TJP1	7082	0.477074	EIF3CL	728689	0.557766
GABRB2	2561	0.423111	ZSCAN23	222696	0.730303	C6orf192	116843	0.47649	ARMCX5	64860	0.55644
DGKH	160851	0.422834	KIDINS220	57498	0.729945	ETS1	2113	0.476385	IDS	3423	0.556087
ANKRD34C	390616	0.422263	IGSF3	3321	0.729706	NOTCH3	4854	0.47638	RPGRIP1L	23322	0.555006
PTPRE	5791	0.422108	DCC	1630	0.729095	QKI	9444	0.474949	TSR1	55720	0.554857
PIP5K1B	8395	0.421964	ATF7IP	55729	0.727647	STXBP3	6814	0.473506	RAB36	9609	0.554788
PTK2	5747	0.421433	KIAA2022	340533	0.72732	CD82	3732	0.473201	MYL5	4636	0.5543
DNAJB14	79982	0.421392	KIAA1486	57624	0.727287	LAMB2	3913	0.472999	NDUFA5	4698	0.552817
PPP2R2C	5522	0.420559	FGD4	121512	0.727257	RIN2	54453	0.472917	C16orf13	84326	0.550707
STXBP5L	9515	0.420539	PRRC1	133619	0.726613	ARHGAP31	57514	0.471751	B4GALT2	8704	0.550691
NCOA7	135112	0.420459	VASH2	79805	0.725771	ITIH5	80760	0.471102	STOX1	219736	0.550462
RYR2	6262	0.420094	MBTD1	54799	0.725723	MYO10	4651	0.470248	ANAPC11	51529	0.550251
RGPD8	727851	0.420046	BCL11B	64919	0.725416	AXL	558	0.470045	SERP1	27230	0.550241
C1orf183	55924	0.418798	SETBP1	26040	0.725251	CERS2	29956	0.469651	TARDBP	23435	0.549705
GREB1	9687	0.418764	FAM110B	90362	0.724324	STAT3	6774	0.469274	C6orf89	221477	0.54939
CTNNA3	29119	0.418309	SMARCAD1	56916	0.723905	FAM120A	23196	0.468837	C16orf95	100506581	0.548273
GABRB1	2560	0.417989	USP3	9960	0.723656	FGF2	2247	0.467194	FAM108C1	58489	0.547377
FAM196B	100131897	0.41796	KLF7	8609	0.723548	HTRA1	5654	0.467074	USP9X	8239	0.546558
NIPAL2	79815	0.417744	CACNA1E	777	0.722774	PDGFB	5155	0.466831	AEBP2	121536	0.546102
SYNM	23336	0.41756	KAT6A	7994	0.72277	SLC30A1	7779	0.466747	MRPS10	55173	0.54497
NR3C1	2908	0.417221	ALMS1	7840	0.722376	F3	2152	0.463865	OAZ1	4946	0.544683
CLDN11	5010	0.416963	CSGALNACT2	55454	0.722184	CD81	975	0.463419	C2orf77	129881	0.543865
CNTNAP4	85445	0.416647	PDE4DIP	9659	0.722066	FLT1	2321	0.46287	GTDC1	79712	0.543826
TTLL7	79739	0.415615	GRIK3	2899	0.722057	FLI1	2313	0.462531	TMEM107	84314	0.543495
KCNA1	3736	0.415098	PLEKHA8	84725	0.721876	DDR1	780	0.46246	MRPL35	51318	0.543415
ITSN2	50618	0.41431	FAM59A	64762	0.72163	GLUL	2752	0.462016	ATP2C1	27032	0.542768
TMPPE	643853	0.412501	LRP12	29967	0.721365	FAM167A	83648	0.461474	PYCRL	65263	0.542738
INPP4A	3631	0.412385	ZNF462	58499	0.721016	FAM82A2	55177	0.461377	SNX3	8724	0.542709
RIMS2	9699	0.412281	STT3B	201595	0.721007	BGN	633	0.460862	UGCGL2	55757	0.540767
PTPRD	5789	0.412068	LCORL	254251	0.720416	CSPG5	10675	0.460789	NDFIP1	80762	0.540577
KCNIP4	80333	0.41194	ZNF714	148206	0.720352	NOTCH2	4853	0.459749	ZNF706	51123	0.540495
SV2B	9899	0.4118	ZNF480	147657	0.719805	BMP7	655	0.4595	C10orf114	399726	0.539841
ENPP2	5168	0.410975	FAT3	120114	0.718938	ALDH7A1	501	0.459135	C11orf17	56672	0.539699
MAP1A	4130	0.410879	HAS3	3038	0.718737	SERPINE2	5270	0.457573	E2F3	1871	0.539052
SLC22A15	55356	0.410456	MFHAS1	9258	0.718717	GPT2	84706	0.457524	CNOT7	29883	0.538869
CADPS2	93664	0.410278	DOPEY2	9980	0.718606	NTRK2	4915	0.456535	PBX1	5087	0.538484
PEAK1	79834	0.410271	ZNF33B	7582	0.718297	PTPRG	5793	0.456525	ARPC2	10109	0.538055
LNPEP	4012	0.409942	KAZN	23254	0.718226	ENTPD1	953	0.456303	GNPTAB	79158	0.536722
NIPAL3	57185	0.409894	ARID2	196528	0.71768	RHPN2	85415	0.45618	GUK1	2987	0.536375
DST	667	0.409869	ZNF192	7745	0.716862	IVD	3712	0.456001	PJA1	64219	0.53574
MBNL2	10150	0.409515	RC3H2	54542	0.71665	SIDT2	51092	0.455397	IAH1	285148	0.535548
PCDH9	5101	0.409489	ASXL3	80816	0.716592	CAPN2	824	0.45528	RUNDC1	146923	0.535192
KCNB1	3745	0.408484	ZNF260	339324	0.716477	ECE1	1889	0.455056	ACOX3	8310	0.534079
CBX6	23466	0.408469	C2orf67	151050	0.716082	DENND2A	27147	0.454737	DOPEY1	23033	0.532524
UHMK1	127933	0.408047	SYT14	255928	0.716018	THSD1	55901	0.45456	AASDHPPT	60496	0.531223
ARHGEF3	50650	0.407612	SLC7A6	9057	0.715792	A2M	2	0.4539	LOC100288743	100288743	0.531114
BTBD11	121551	0.407496	DCX	1641	0.715719	VWF	7450	0.453875	ZNF837	116412	0.530682
ANK3	288	0.407299	CTTNBP2	83992	0.715673	RP11-565H13.2	100128511	0.453839	WDR86	349136	0.529274
ABCA5	23461	0.407282	SEMA3A	10371	0.715529	SNTB1	6641	0.453774	PIP5K2B	8396	0.529083
NR1D2	9975	0.407061	PPIP5K2	23262	0.715048	SCARA3	51435	0.453659	C19orf12	83636	0.527435
PPL	5493	0.40703	LNX2	222484	0.714966	TSC22D4	81628	0.453305	DLGAP4	22839	0.527292
GABRA1	2554	0.406944	TRIM16	10626	0.714962	ACTN4	81	0.453144	CCDC6	8030	0.526096
MAP3K5	4217	0.406527	DGKD	8527	0.714709	SASH1	23328	0.45303	CETN2	1069	0.525896
TDRD9	122402	0.406445	CHD9	80205	0.714658	TFE3	7030	0.45276	YWHAB	7529	0.525811
GRIA4	2893	0.406238	ZNF445	353274	0.714656	PCTP	58488	0.451939	SERBP1	26135	0.525287
KCTD8	386617	0.405707	HCRTR2	3062	0.714506	CPE	1363	0.451859	SDCCAG10	10283	0.523677
SGPP2	130367	0.40552	CDHR3	222256	0.714174	SDC2	6383	0.451495	C17orf89	284184	0.52319
RPH3A	22895	0.405459	ZNF555	148254	0.713949	S1PR1	1901	0.451024	NFYB	4801	0.522949
GPRASP1	9737	0.405145	CEP170P1	645455	0.713677	TAP2	6891	0.450766	CHST15	51363	0.52283
SLC4A10	57282	0.405003	CLVS1	157807	0.713374	JAG1	182	0.450738	B3GALT6	126792	0.522508
CAMTA1	23261	0.404487	BCL9	607	0.713254	ENO1	2023	0.450504	SAP130	79595	0.522433
VPS13A	23230	0.404031	ZNF81	347344	0.713189	ATP1A2	477	0.450136	MCTS1	28985	0.52243
GPR155	151556	0.403665	ZFPM2	23414	0.713115	MYH9	4627	0.44953	CBX1	10951	0.522302
RGS7BP	401190	0.403636	TNKS	8658	0.712568	SORCS2	57537	0.449108	FARP1	10160	0.52214
MBNL1	4154	0.40311	RAB30	27314	0.71221	SPARC	6678	0.448648	TMEM242	729515	0.522052
BSN	8927	0.402952	EML4	27436	0.711974	DOCK1	1793	0.448606	NRCAM	4897	0.521785
PURA	5813	0.402803	RBFOX1	54715	0.711896	SULF2	55959	0.448353	AL117209.1	9578	0.521661
PPARGC1B	133522	0.402425	NAV2	89797	0.711659	GAB1	2549	0.448118	PSMG1	8624	0.521577
SIDT1	54847	0.402366	PPM1L	151742	0.711596	ENG	2022	0.448113	HSPBP1	23640	0.521507
ZMAT3	64393	0.402249	ZNF699	374879	0.711342	SFXN5	94097	0.448075	KIAA0317	9870	0.521412
FMN1	342184	0.402164	SLCO5A1	81796	0.711181	MGAT1	4245	0.44795	FMN2	56776	0.52135
SLC12A2	6558	0.40212	SRGAP1	57522	0.710951	SCD	6319	0.447664	SLC38A6	145389	0.521344
CPLX2	10814	0.401698	RBM15	64783	0.710882	SLC16A1	6566	0.447323	SSSCA1	10534	0.52062
BHLHE41	79365	0.40137	AKT3	10000	0.710579	FGD5	152273	0.446282	THTPA	79178	0.519974
IL1RAPL1	11141	0.40137	C2orf44	80304	0.710438	ERMP1	79956	0.446034	GAR1	54433	0.519742
KCTD16	57528	0.401318	TTC28	23331	0.710358	HEXB	3074	0.445632	CCDC30	728621	0.518875
RASGRF2	5924	0.401286	C14orf118	55668	0.710259	SLC20A2	6575	0.445574	UBE2W	55284	0.518508
SPECC1	92521	0.401115	NCOA3	8202	0.709936	SOX8	30812	0.445547	MMD	23531	0.518055
GCC2	9648	0.400881	VANGL2	57216	0.709645	KANK2	25959	0.444803	CCDC28A	25901	0.517795
PPP1R12B	4660	0.400679	PAK7	57144	0.709397	LRP4	4038	0.444724	SMN2	6607	0.517533
OGFRL1	79627	0.400524	CELSR3	1951	0.709276	ELF1	1997	0.444528	KLHL5	51088	0.516844
NRXN3	9369	0.400405	RFX7	64864	0.708961	RXRA	6256	0.44387	NEDD8	4738	0.51673
CNTNAP1	8506	0.400385	DAAM1	23002	0.708933	CNP	1267	0.443652	FDX1L	112812	0.51659
SYNJ1	8867	0.400045	DLG2	1740	0.708274	HSD17B12	51144	0.441494	C4orf18	51313	0.516526
KCNK1	3775	0.399954	JMJD1C	221037	0.708257	ANXA5	308	0.44144	B9D1	27077	0.516238
ARFGEF2	10564	0.399635	BRWD3	254065	0.70823	PDGFRB	5159	0.441268	TM7SF3	51768	0.515973
UNC13C	440279	0.399476	ZNF44	51710	0.708019	ZFP36L2	678	0.441199	NKAIN3	286183	0.515939
CEP72	55722	0.399197	NLGN1	22871	0.708013	FGFRL1	53834	0.440925	APOPT1	84334	0.515914
ALDH1A3	220	0.3988	ZNF792	126375	0.707977	LTBP3	4054	0.44061	CDC42SE2	56990	0.515908
SLC2A13	114134	0.398756	SHISA2	387914	0.707508	MAOA	4128	0.440209	PEBP1	5037	0.515887
TAF4B	6875	0.398749	ZSWIM5	57643	0.70743	PALLD	23022	0.44006	PDHB	5162	0.515409
CHIC1	53344	0.39851	ZNF616	90317	0.706286	NOTCH2NL	388677	0.440001	DPH2	1802	0.515342
SYNPO2	171024	0.398492	TNPO1	3842	0.706032	SOX9	6662	0.439908	RBM15B	29890	0.51473
PHACTR2	9749	0.398355	MED13	9969	0.705845	ASAP3	55616	0.439897	MBOAT2	129642	0.514716
CACNB2	783	0.398198	CHD8	57680	0.705667	ALCAM	214	0.439878	GDI1	2664	0.514709
SCN2A	6326	0.397625	ANKRD50	57182	0.705629	SLC4A2	6522	0.439826	SNRNP27	11017	0.51411
DGKB	1607	0.397616	DUSP4	1846	0.705279	SLC41A1	254428	0.439414	CREM	1390	0.513663
SGIP1	84251	0.397196	EPC1	80314	0.705275	SNX33	257364	0.439063	C19orf42	79086	0.512304
ATP10B	23120	0.397188	C14orf37	145407	0.705231	PLAT	5327	0.438702	MAP6	4135	0.512057
SPOCK3	50859	0.396949	PRKX	5613	0.705186	CDH5	1003	0.438543	PDCD6	10016	0.512014
SIRPA	140885	0.396713	MED1	5469	0.70487	TLN1	7094	0.438478	UBL5	59286	0.511949
HOOK1	51361	0.396534	C6orf174	387104	0.704788	ACBD5	91452	0.437872	WWC2	80014	0.511627
EHD3	30845	0.395991	NELL2	4753	0.704514	ASRGL1	80150	0.437639	IFT80	57560	0.511152
VIT	5212	0.395107	ZSCAN12	9753	0.704427	DHRS4	10901	0.437442	PCDHGA12	26025	0.510676
MED12L	116931	0.39493	USP49	25862	0.704275	PHLPP1	23239	0.437134	PACRGL	133015	0.510439
HLF	3131	0.394917	RSBN1	54665	0.704233	MAPK4	5596	0.437006	GLT8D1	55830	0.510346
MYRIP	25924	0.39483	ACVR2B	93	0.704228	TGFB1	7040	0.436953	VRK1	7443	0.510029
PDK3	5165	0.394763	BCOR	54880	0.704056	MOSC2	54996	0.436855	PARP8	79668	0.509766
ERMP1	79956	0.394628	ZNF354C	30832	0.704004	ALDH2	217	0.436689	SSB	6741	0.509586
GREB1L	80000	0.39447	ZNF670	93474	0.703733	MFSD2A	84879	0.436685	AC021850.1	285501	0.509182
SPOCK2	9806	0.394462	ROBO1	6091	0.703733	BCAN	63827	0.436653	TAX1BP1	8887	0.509138
KIF1A	547	0.394241	COMMD2	51122	0.703605	EPAS1	2034	0.436638	C2orf69	205327	0.508679
ENPP5	59084	0.394157	RAD54L2	23132	0.703467	LEF1	51176	0.436635	CCRK	23552	0.508439
GPR26	2849	0.394017	BCORL1	63035	0.70343	MSN	4478	0.436563	BTBD9	114781	0.508093
KCNH1	3756	0.393897	MID1	4281	0.703411	SOX13	9580	0.436519	TMEM205	374882	0.507601
TRPM2	7226	0.393874	PPP2R5E	5529	0.703387	PLOD2	5352	0.436395	C7orf50	84310	0.50743
SORT1	6272	0.393871	OPHN1	4983	0.703049	TGM2	7052	0.436278	LSP1	4046	0.50724
TPPP	11076	0.393789	ZNF701	55762	0.70284	PARP4	143	0.436233	AC012652.1	11261	0.506501
KIAA1324L	222223	0.393733	SCAND3	114821	0.702683	HSPA12B	116835	0.435528	C20orf12	55184	0.506311
SLC12A5	57468	0.393666	ZNF682	91120	0.702267	SMOC2	64094	0.435508	USMG5	84833	0.505982
SLC24A2	25769	0.39333	ZNF33A	7581	0.701997	ST5	6764	0.435454	NEURL1B	54492	0.505798
EPB41L4B	54566	0.392744	LRCH1	23143	0.701607	ABAT	18	0.43541	AC107883.1	79834	0.505723
RASGRF1	5923	0.391589	ZFP14	57677	0.701394	DIRC2	84925	0.435313	CIRH1A	84916	0.505612
UGT8	7368	0.391254	ITSN1	6453	0.700693	PRKCH	5583	0.435185	WTH3DI	150786	0.505223
NALCN-AS1	100885778	0.390915	BICD1	636	0.700493	TTYH1	57348	0.434916	ZMAT2	153527	0.504835
PPARGC1A	10891	0.390824	C12orf35	55196	0.700466	OAS3	4940	0.434802	EIF5	1983	0.504419
CREG2	200407	0.390705	LRRC37B	114659	0.700057	HHEX	3087	0.434618	TMEM53	79639	0.503797
IQSEC3	440073	0.390545	NUP160	23279	0.699763	BCKDHB	594	0.434583	C3orf78	440957	0.503787
RCAN2	10231	0.390437	TRIM24	8805	0.699467	PCDHGC3	5098	0.434447	FAM162A	26355	0.503446
MFSD4	148808	0.390115	XKR7	343702	0.699425	KIF13A	63971	0.434193	HMGCR	3156	0.502534
MAP7	9053	0.390042	TGFBR1	7046	0.698984	COMT	1312	0.433946	RBBP4	5928	0.501997
TBC1D24	57465	0.389244	EPB41L3	23136	0.698812	TMEM214	54867	0.433669	DHRS3	9249	0.501909
PER3	8863	0.388874	ZNF10	7556	0.698771	FAM69C	125704	0.433534	PXMP4	11264	0.501437
DPP8	54878	0.388681	C6orf204	387119	0.69871	HMGCL	3155	0.433505	AP002448.1	120376	0.501187
OXR1	55074	0.388463	RAB39	54734	0.69857	ITPR2	3709	0.433463	LSM3	27258	0.500294
ESRRG	2104	0.388397	ZNF736	728927	0.698533	ELMOD3	84173	0.433423	BAALC	79870	0.500161
KIAA0528	9847	0.388154	CSNK1G1	53944	0.69833	ABCB1	5243	0.433416	CCDC53	51019	0.500159
KCND3	3752	0.387922	ZNF92	168374	0.698228	FKBP10	60681	0.433407	MYL6	140465	0.499962
LUZP1	7798	0.387804	RLF	6018	0.698187	37500	4735	0.433322	YWHAZ	7534	0.499904
EFR3A	23167	0.387791	ZNF250	58500	0.69697	PRRX1	5396	0.433234	TRAF5	7188	0.499775
PITPNM3	83394	0.387732	ZNF778	197320	0.696561	IER2	9592	0.43316	DTWD1	56986	0.499105
NCEH1	57552	0.387725	MGA	23269	0.696194	NRARP	441478	0.432981	C6orf225	619208	0.499047
TOM1L2	146691	0.386974	RCAN1	1827	0.69559	MPP5	64398	0.432743	SPATS2L	26010	0.498857
MAP3K9	4293	0.386766	FRMD3	257019	0.695568	BCAM	4059	0.432479	LOC100287080	100287080	0.498474
TJP2	9414	0.386655	FBXO30	84085	0.695269	WIPF1	7456	0.43221	DBN1	1627	0.498465
PDE11A	50940	0.386647	FAM76B	143684	0.695225	DNASE2	1777	0.431987	PSMA6	5687	0.498069
FAM169A	26049	0.386505	SOCS6	9306	0.695195	BAMBI	25805	0.43196	LOC653513	653513	0.497998
SPTLC2	9517	0.386359	IGFBPL1	347252	0.695131	HLX	3142	0.431825	ACOT13	55856	0.497339
ARNTL	406	0.386166	DIXDC1	85458	0.695111	FLNA	2316	0.431481	HNRNPR	10236	0.49728
NR3C2	4306	0.386129	ZNF131	7690	0.69504	SPRY4	81848	0.431474	TTC8	123016	0.497146
ST8SIA3	51046	0.386091	CLASP1	23332	0.694967	VCL	7414	0.431069	SPTLC1	10558	0.496653
NFASC	23114	0.386016	CERS6	253782	0.694817	DOK1	1796	0.430704	NPHP1	4867	0.49652
RP11-154D6.1	100507367	0.386015	AMOTL1	154810	0.694608	NEK6	10783	0.430515	NACC1	112939	0.496511
DAB2IP	153090	0.385985	TSTD2	158427	0.694268	FAT1	2195	0.430363	C16orf57	79650	0.496345
DGKG	1608	0.385554	RRP1B	23076	0.694141	UGP2	7360	0.430322	NOL9	79707	0.49615
CAB39L	81617	0.385349	NCKAP5	344148	0.693875	ANO5	203859	0.430146	ACTG1	71	0.495825
SEC14L5	9717	0.385136	SP4	6671	0.69387	NLRX1	79671	0.430012	MTX2	10651	0.495511
SORL1	6653	0.385051	TET3	200424	0.693697	ADD3	120	0.429738	UTP3	57050	0.495452
DLGAP3	58512	0.385017	SEC24A	10802	0.69367	PROSC	11212	0.429705	CXADR	1525	0.49524
CLOCK	9575	0.384898	THSD7A	221981	0.693507	TFRC	7037	0.42951	ARMC10P1	389137	0.495092
GLT25D2	23127	0.38479	ZNF569	148266	0.693336	IL13RA1	3597	0.429489	NDUFA10	4705	0.494603
ATF7IP2	100287628	0.384691	ZNF845	91664	0.692917	GNA12	2768	0.429365	OCIAD2	132299	0.494496
PARM1	25849	0.384636	DOCK7	85440	0.69282	ATPAF1	64756	0.429348	PRICKLE2	166336	0.494488
ZFP92	139735	0.384547	GRIP1	23426	0.692776	PSAT1	29968	0.42916	LYRM4	57128	0.494184
KY	339855	0.384304	ADNP	23394	0.692744	ZFP36L1	677	0.429128	NOTCH2NL	388677	0.494166
AFF1	4299	0.384298	PPP2R3A	5523	0.692709	ETFDH	2110	0.429008	PET100	100131801	0.494087
KIF3A	11127	0.3841	SDK1	221935	0.692664	EDNRB	1910	0.428624	PPCS	79717	0.493543
KALRN	8997	0.383915	DDX6	1656	0.692367	SLC3A2	6520	0.428469	HP1BP3	50809	0.493343
ACSL6	23305	0.383681	KLHL1	57626	0.692306	PAQR8	85315	0.428434	TOR3A	64222	0.493183
MAP2	4133	0.383604	C6orf130	221443	0.692304	CDK2AP1	8099	0.428411	BTF3L4	91408	0.493151
PLEKHA6	22874	0.383529	QSER1	79832	0.692171	DENND5A	23258	0.428325	EIF3S8	8663	0.492811
GRIK4	2900	0.383482	ZNF678	339500	0.69217	ERG	2078	0.428306	GOSR2	9570	0.492677
FGL2	10875	0.383478	ZKSCAN5	23660	0.692117	INPPL1	3636	0.428289	APITD1	378708	0.492621
SYT12	91683	0.383422	EIF2C4	192670	0.692093	LEPR	3953	0.428247	NELF	26012	0.492211
MTUS1	57509	0.383152	KIAA0586	9786	0.691533	LEPROT	54741	0.428247	SOX2	6657	0.492165
GPR3	2827	0.383115	RP11-265M18.2	100130855	0.6914	ZNRF3	84133	0.428018	PSMC1	5700	0.491979
KIF1B	23095	0.383026	CDK12	51755	0.691266	TM7SF3	51768	0.427977	NUS1	116150	0.491867
PLP1	5354	0.382764	NUP155	9631	0.691226	SYDE1	85360	0.427931	GGCT	79017	0.491653
KIAA1244	57221	0.382278	UBXN7	26043	0.690364	SHROOM2	357	0.42769	HERC4	26091	0.491462
CDH18	1016	0.381578	SLC35F2	54733	0.690294	PLOD1	5351	0.426864	TCEAL4	79921	0.491199
ARHGEF37	389337	0.38152	PASK	23178	0.690266	TMEM123	114908	0.426807	LONRF1	91694	0.490602
ZNF831	128611	0.381381	MURC	347273	0.690248	NEBL	10529	0.426489	TLN2	83660	0.49045
SPEG	10290	0.381105	FER	2241	0.69015	NADKD1	133686	0.426357	C19orf28	126321	0.490431
C1orf201	90529	0.381014	ZBTB40	9923	0.689956	AGPAT3	56894	0.426288	POP5	51367	0.489967
FMNL1	752	0.380953	LRIG2	9860	0.689897	ESYT1	23344	0.42617	PUF60	22827	0.489606
DNAJC6	9829	0.380934	ENAH	55740	0.689601	ARHGEF6	9459	0.425733	COG8	84342	0.489505
CIT	11113	0.380869	SS18L1	26039	0.689133	EYA2	2139	0.425232	SEPHS1	22929	0.489398
COBL	23242	0.380868	SPAST	6683	0.689115	ARHGEF17	9828	0.425209	MRP63	78988	0.489121
RP11-80K21.1	100128811	0.380757	RBFOX2	23543	0.688784	AKT1S1	84335	0.424851	CEBPB	1051	0.489042
GDA	9615	0.380613	ZNF238	10472	0.688676	ITPRIPL2	162073	0.424659	LOC100294059	100294059	0.488917
TF	7018	0.380141	PAK3	5063	0.688537	LRRC32	2615	0.424372	EIF4A1	1973	0.488907
PURB	5814	0.379969	PDE4D	5144	0.688495	PODXL	5420	0.424144	CAB39L	81617	0.48883
WDR7	23335	0.379915	PHF6	84295	0.688479	COBLL1	22837	0.424138	GPT2	84706	0.488357
DCTN1	1639	0.379861	SSH2	85464	0.688268	RRBP1	6238	0.424114	HIST1H2BK	85236	0.48825
ARID5B	84159	0.379515	ZNF195	7748	0.687882	PLTP	5360	0.424097	GON4L	54856	0.488085
LGI3	203190	0.379502	MLLT3	4300	0.687869	SLC31A1	1317	0.423944	GNAZ	2781	0.488001
TTC39B	158219	0.379195	ZCCHC6	79670	0.687626	ITM2C	81618	0.423914	GPATCH2	55105	0.487846
PTGER3	5733	0.379154	TRIM13	10206	0.68759	BSG	682	0.423842	KIAA0226	9711	0.487636
MGAT4A	11320	0.379085	ROD1	9991	0.68746	MMRN2	79812	0.423516	SHANK2	22941	0.487283
EPDR1	54749	0.378975	SWT1	54823	0.687167	ACSS1	84532	0.423481	MLLT4	4301	0.486916
CDS1	1040	0.37863	IREB2	3658	0.687055	SHC1	6464	0.423437	UBE2S	27338	0.486687
PDE4B	5142	0.378489	NSD1	64324	0.687054	CD164	8763	0.422107	FKBP1A	2280	0.486439
SLC7A8	23428	0.378384	PAPOLG	64895	0.686831	FOXO1	2308	0.421981	ARF1	375	0.486214
ARHGAP32	9743	0.378379	FBXO25	26260	0.686725	GPC5	2262	0.421958	LYRM2	57226	0.485896
TANC1	85461	0.378293	CASP2	835	0.686547	GEM	2669	0.421913	L3MBTL2	83746	0.485713
RFX8	731220	0.378096	USP47	55031	0.686447	C1orf198	84886	0.421726	TXN	7295	0.48559
CDC42BPA	8476	0.378067	NIPBL	25836	0.686233	EPHB3	2049	0.421693	GNL3	26354	0.485314
PHF15	23338	0.378051	SEL1L3	23231	0.686046	AK3	50808	0.421507	C1orf151	440574	0.485111
MYH10	4628	0.378036	TTC3	7267	0.685899	PIEZO1	9780	0.421072	ZMYM2	7750	0.484996
GAD2	2572	0.378022	ZNF609	23060	0.685823	FOXL2	668	0.420723	RDBP	7936	0.484988
KIDINS220	57498	0.377994	KLF11	8462	0.685318	GPR124	25960	0.420721	NOP16	51491	0.484538
IL6ST	3572	0.377301	MORC2	22880	0.685297	SMAD3	4088	0.420134	MAGOHB	55110	0.484297
NTRK2	4915	0.377258	MED12	9968	0.684918	ACADM	34	0.420117	PSPH	5723	0.483969
AATK	9625	0.377127	SSBP2	23635	0.684802	SLC15A2	6565	0.420115	SNTA1	6640	0.483911
DCAF6	55827	0.377046	SEMA3C	10512	0.684795	SLC9A3R1	9368	0.42011	C1orf194	127003	0.483372
ADAMTS4	9507	0.376824	ZNF30	90075	0.684769	RASSF3	283349	0.419873	SEC63	11231	0.48332
DLG2	1740	0.376752	DAP	1611	0.684336	LUZP2	338645	0.419827	SNX13	23161	0.483198
CASC2	255082	0.376735	WHSC1L1	54904	0.684256	ATP1B2	482	0.419827	DUSP14	11072	0.483185
DDHD2	23259	0.376665	RALGAPA2	57186	0.68411	PACSIN3	29763	0.419788	CDK9	1025	0.483033
FAM198B	51313	0.376445	PAK2	5062	0.683599	TOB1	10140	0.419639	RAN	5901	0.482943
SPTBN2	6712	0.376367	ZNF507	22847	0.683565	LIMS2	55679	0.419612	PLEKHA5	54477	0.48275
NCOR2	9612	0.376139	ZCCHC11	23318	0.683501	IQGAP1	8826	0.419559	PPP1R16A	84988	0.482664
RET	5979	0.37609	ZNF623	9831	0.683253	VASN	114990	0.418998	PAMR1	25891	0.482587
CAMK2D	817	0.375883	TCF4	6925	0.683082	FRZB	2487	0.418988	ZMYND8	23613	0.482233
PLEKHA1	59338	0.375877	ZNF154	7710	0.682971	SLC2A10	81031	0.418875	TAF9B	51616	0.481946
TRIM9	114088	0.375635	TET1	80312	0.68287	LMNA	4000	0.418471	DYRK2	8445	0.481851
LANCL3	347404	0.375328	NKAIN1	79570	0.682816	DAB2	1601	0.418259	CAPS2	84698	0.481842
SUSD5	26032	0.375262	KDM5A	5927	0.68257	QPRT	23475	0.418164	PTRH2	51651	0.481753
MCF2L2	23101	0.374885	SRPK1	6732	0.682434	ALDH4A1	8659	0.418068	ACOT8	10005	0.481734
C4orf50	389197	0.374856	KCNRG	283518	0.682339	PEX7	5191	0.417951	GRB2	2885	0.481651
DTNA	1837	0.374819	USP42	84132	0.682098	CCDC47	57003	0.417685	RP11-565H13.2	100128511	0.481152
CPEB1	64506	0.374648	PHF20	51230	0.681832	PFKFB3	5209	0.417626	LOC643037	643037	0.481005
FREM3	166752	0.374178	ZNF28	7576	0.681595	STOM	2040	0.417604	METTL5	29081	0.480899
SIK2	23235	0.374165	NAB1	4664	0.681517	PLOD3	8985	0.417341	YTHDF2	51441	0.480759
KLF9	687	0.374103	POLR2B	5431	0.681503	CD34	947	0.417304	PTPN11	5781	0.480401
PRRG1	5638	0.374054	NBEA	26960	0.681368	WBP4	11193	0.417242	RP11-14N7.2	645166	0.480262
RP11-16K12.1	100129540	0.373439	BRD1	23774	0.681335	SERPINB6	5269	0.41686	EFCAB6	64800	0.480104
EDIL3	10085	0.373396	IL17RD	54756	0.681211	GPBP1L1	60313	0.416843	AP000812.2	220074	0.479729
LL22NC03-80A10.6	96610	0.373287	LMO7	4008	0.681194	CMTM8	152189	0.416763	EFNB1	1947	0.479696
OGDHL	55753	0.37323	CSRNP3	80034	0.681132	ARPC1A	10552	0.416659	NDUFB6	4712	0.47957
B4GALT6	9331	0.373093	DOCK4	9732	0.681032	VEGFB	7423	0.416621	ACTR3	10096	0.479546
ABCC5	10057	0.37309	SHPRH	257218	0.680774	LGALS3BP	3959	0.416612	RAD23B	5887	0.479526
RASSF5	83593	0.372977	ZNF772	400720	0.680454	PELO	53918	0.416179	GTF2F2	2963	0.479492
FAM126B	285172	0.372472	ZNF285	7771	0.680405	ITGA1	3672	0.41611	RPAIN	84268	0.479438
ELK4	2005	0.372349	GPRIN3	285513	0.680254	C14orf167	55449	0.416049	NEDD4L	23327	0.479428
NAPEPLD	222236	0.371873	FAM48A	55578	0.680108	TEK	7010	0.415942	MORN2	729967	0.479197
SLC9A7P1	121456	0.371579	NCOA2	10499	0.679869	PGCP	10404	0.415849	LOC388955	388955	0.478897
LPCAT2	54947	0.371502	BTBD7	55727	0.679665	CNDP2	55748	0.415845	LRRFIP1	9208	0.478874
ZNF488	118738	0.371398	AFF4	27125	0.679606	GBAS	2631	0.415819	VPS41	27072	0.478811
FA2H	79152	0.371111	TRIM33	51592	0.67957	ABHD4	63874	0.415618	TOP1MT	116447	0.478586
FAM13C	220965	0.371045	EFTUD1	79631	0.679561	COL18A1	80781	0.415613	PSME2	5721	0.478326
PLD1	5337	0.3709	THAP2	83591	0.679548	SLC24A3	57419	0.415584	ZC3H15	55854	0.478262
TMEM132D	121256	0.370878	ZNF776	284309	0.67923	RDH10	157506	0.415461	MED19	219541	0.47822
ACACA	31	0.370596	C6orf124	653483	0.679078	ABCC9	10060	0.415429	NDUFC2	4718	0.478038
ACVR1C	130399	0.370127	CHD2	100507217	0.679021	LSR	51599	0.415148	PACRG	135138	0.47803
ANO3	63982	0.369994	FUBP1	8880	0.678992	NINJ1	4814	0.415059	MAPK1IP1L	93487	0.47759
IQSEC1	9922	0.369875	FEM1C	56929	0.678818	UTRN	7402	0.415038	PDHA1	5160	0.477403
SLC24A4	123041	0.369853	PDS5A	23244	0.678752	SLC7A5	8140	0.414921	CCNL2	81669	0.477377
SHANK3	85358	0.369755	OXSR1	9943	0.678644	ELN	2006	0.414721	FYN	2534	0.477134
RIMS1	22999	0.369703	NONO	4841	0.678489	RELB	5971	0.414702	B9D2	80776	0.47703
SGCD	6444	0.369693	ZNF518B	85460	0.67847	GCLC	2729	0.414693	LOC728392	728392	0.476968
GSN	2934	0.369674	PDIK1L	149420	0.678468	TRIM47	91107	0.414679	B3GAT1	27087	0.476433
MYCBP2	23077	0.369552	BRD3	8019	0.678299	TBL1X	6907	0.414459	HRK	8739	0.47636
SYT7	9066	0.369487	EIF3A	8661	0.678258	VWA1	64856	0.41442	AC010624.2	400710	0.476184
P2RX7	5027	0.369444	MLL5	55904	0.678014	PTTG1IP	754	0.414312	C7ORF74	168455	0.476167
GOLGA2	2801	0.368787	ATXN7L1	222255	0.67785	LARS2	23395	0.413994	DDB1	1642	0.476161
PTPRJ	5795	0.36869	DHX57	90957	0.677641	SLC9A3R2	9351	0.413865	SMCR7L	54471	0.475757
SLC35F3	148641	0.368511	EIF4B	1975	0.677611	WWP1	11059	0.413464	LOH12CR2	503693	0.475612
ZIM2	5178	0.368085	NCOA6	23054	0.677538	RBPMS	11030	0.413431	MOCS2	4338	0.475585
PPP4R4	57718	0.368059	IPO7	10527	0.677496	OSBPL1A	114876	0.413367	LOC400099	400099	0.475498
APBB2	323	0.367365	CREB1	1385	0.677307	RASSF8	11228	0.413163	RASGEF1A	221002	0.47548
ZDHHC23	254887	0.367214	REV1	51455	0.676914	C2orf72	257407	0.413141	C20orf112	140688	0.474705
SLCO1A2	6579	0.366879	KDM4B	23030	0.676829	SCAMP2	10066	0.413031	SCFD1	23256	0.474583
AHNAK	79026	0.366864	ZNF300	91975	0.676792	TMBIM6	7009	0.412982	ATP5J2	9551	0.473429
MAPT	4137	0.366747	ZSCAN2	54993	0.676736	SPRY1	10252	0.412907	GNB1L	54584	0.473348
GLDN	342035	0.366736	GLCE	26035	0.676509	ESAM	90952	0.412611	KPNA2	3838	0.473245
39692	23176	0.366732	DENND5B	160518	0.676499	GABRG1	2565	0.412403	LRRC6	23639	0.472912
ARHGAP22	58504	0.366725	NCAPG	64151	0.676274	ARL1	400	0.412083	TMEM126A	84233	0.472803
LGR5	8549	0.366667	RNF138	51444	0.67625	GPM6A	2823	0.412043	MRPL20	55052	0.472275
GRIK1	2897	0.366577	KDM6A	7403	0.676118	FN1	2335	0.411956	PGAP2	27315	0.472224
AAK1	22848	0.366542	MMP16	4325	0.676039	SLCO2B1	11309	0.411736	TICAM1	148022	0.472004
CTC-281B15.1	100131067	0.366345	RP11-983P16.4	283335	0.676011	CLPTM1	1209	0.411735	RYBP	23429	0.471663
STS	412	0.366239	EIF3L	51386	0.67561	WSCD1	339166	0.411732	EIF4A1P6	390407	0.471485
ACTR2	10097	0.366075	JMY	133746	0.675595	ADAMTS1	9510	0.411501	ATP2C2	9914	0.471413
ATP2B1	490	0.365811	IGF1R	3480	0.675514	RAB28	9364	0.411372	AMOT	154796	0.470875
PIK3R1	5295	0.365703	XRN2	22803	0.67547	CD63	967	0.411357	CCDC113	29070	0.470478
ABCA2	20	0.36531	SRRM4	84530	0.675444	FAM120AOS	158293	0.411167	SH3RF1	57630	0.470086
APP	351	0.365288	ZNF304	57343	0.675361	CTSL1	1514	0.41113	MOXD1	26002	0.469742
AK5	26289	0.365133	ELF2	1998	0.67493	COL20A1	57642	0.410755	AC058791.2	378805	0.469624
TSPYL2	64061	0.364875	CNOT6	57472	0.674818	TCFL5	10732	0.410687	GNB4	59345	0.469585
AC087859.1	100288428	0.364585	STAG1	10274	0.674817	PLEKHO2	80301	0.410568	ERLIN1	10613	0.469575
NFE2L1	4779	0.364577	GGPS1	9453	0.674718	ANO6	196527	0.410361	AC174470.1	348262	0.469314
B3GNT5	84002	0.364444	ZMYM4	9202	0.674661	TMEM129	92305	0.410187	MED31	51003	0.469276
AMPD3	272	0.364442	BCL9L	283149	0.674661	TMEM51	55092	0.410184	NCAM2	4685	0.469077
CLMN	79789	0.364357	PELI1	57162	0.674405	ITGB1	3688	0.410071	INTU	27152	0.468983
ADD1	118	0.364285	KDM1A	23028	0.674314	LHFP	10186	0.409883	NME5	8382	0.468843
EEA1	8411	0.364277	ZNF134	7693	0.674267	FBXL7	23194	0.409782	SKP1	6500	0.468826
SLMAP	7871	0.363934	EFNB2	1948	0.674193	DLL4	54567	0.409648	ZNF469	84627	0.468801
CHRM3	1131	0.363877	ELP2	55250	0.674174	SMOX	54498	0.409559	C6orf165	154313	0.468791
MYO5B	4645	0.363413	HSF2	3298	0.673906	SYAP1	94056	0.409253	TCTN1	79600	0.468787
NEFH	4744	0.363277	PDCD11	22984	0.673733	BAG3	9531	0.408996	TMPRSS5	80975	0.468666
SNAP25	6616	0.363091	RRN3	54700	0.6737	ROBO4	54538	0.40893	JAKMIP1	152789	0.468336
SNPH	9751	0.362917	CDC5L	988	0.673637	SNTA1	6640	0.408919	PSME3	10197	0.468098
DFNB31	25861	0.362719	RIOK1	83732	0.673533	SPATS2L	26010	0.408869	CASP7	840	0.468055
CAST	831	0.362683	NUP205	23165	0.673452	PRMT3	10196	0.408584	TMEM189	387522	0.468013
DSTYK	25778	0.362666	PLEKHA8P1	51054	0.673419	C1QTNF5	114902	0.408403	SP100	6672	0.467829
SCN1B	6324	0.362662	CTBP2	1488	0.673358	MFRP	83552	0.408403	ZNF764	92595	0.467804
RPS6KA3	6197	0.362271	KIF26A	26153	0.673267	TJP2	9414	0.408114	C10orf46	143384	0.467749
ANKRD29	147463	0.362199	MIOS	54468	0.673152	TBX18	9096	0.407974	SEH1L	81929	0.467693
C11orf9	745	0.362168	ZNF525	170958	0.67283	TRIM44	54765	0.407699	PTPN13	5783	0.467627
ILDR2	387597	0.36187	RALGPS2	55103	0.672812	CGNL1	84952	0.407686	PRDM16	63976	0.467466
ATP2B4	493	0.361853	ACPL2	92370	0.672704	PHLDB2	90102	0.407636	RP1-163G9.1	440556	0.467455
PTGS1	5742	0.36175	KDM4A	9682	0.672528	MECOM	2122	0.407617	CFL1P1	142913	0.467429
PHC2	1912	0.361685	ZFP30	22835	0.672435	OCLN	100506658	0.407342	MAN1A2	10905	0.467428
CLIP4	79745	0.361655	CCNT2	905	0.672428	ARHGAP23	57636	0.407148	C19orf22	91300	0.467368
DGKZ	8525	0.361545	NHSL1	57224	0.672376	SNAP23	8773	0.407094	RXRA	6256	0.466841
HIPK2	28996	0.361298	ZNF286A	57335	0.672124	REXO2	25996	0.406783	CIB1	10519	0.46684
IPCEF1	26034	0.361236	BCL11A	53335	0.672001	GM2A	2760	0.406733	MRPS6	64968	0.466722
TMEM38A	79041	0.361089	ZKSCAN4	387032	0.671985	SERPINH1	871	0.406453	POLE4	56655	0.466465
PRKCB	5579	0.360975	CAND1	55832	0.671959	TMEM170A	124491	0.406317	C6orf154	221424	0.466376
PTPRB	5787	0.360844	ALG10	84920	0.671945	ARAP1	116985	0.406213	HEXA	3073	0.466262
ARMCX4	100131755	0.360719	ZNF551	90233	0.671831	CTSZ	1522	0.406192	UG0898H09	643763	0.465955
MPP7	143098	0.360609	BCL7A	605	0.671698	CPOX	1371	0.406169	GTF3A	2971	0.46594
MBD2	8932	0.36026	UBR5	51366	0.671686	CTDSP1	58190	0.406119	AMZ2	51321	0.465831
NRCAM	4897	0.359838	DCAF7	10238	0.671118	C3orf64	285203	0.406067	MAFG	4097	0.464943
CDH20	28316	0.359806	SETD2	29072	0.670882	SLC2A4RG	56731	0.405969	FBXL2	25827	0.464318
COL24A1	255631	0.359515	PUM2	23369	0.670786	GPR116	221395	0.405916	SYT17	51760	0.464226
EMB	133418	0.359511	ADM2	79924	0.67061	MINA	84864	0.405767	DKK3	27122	0.463433
EPHB1	2047	0.35947	VCAN	1462	0.670565	ERAP1	51752	0.405617	C8orf33	65265	0.463398
IGSF10	285313	0.35945	C3orf78	440957	0.670554	SOX18	54345	0.405162	DNM1L	10059	0.463303
CECR7	100130418	0.359412	PCDHB13	56123	0.670383	NAGA	4668	0.404965	CLINT1	9685	0.463289
RAB30	27314	0.359399	ZBTB8A	653121	0.670315	CXCL16	58191	0.404844	ARMC9	80210	0.463009
ATXN1L	342371	0.359395	POLR1E	64425	0.670257	ENPEP	2028	0.404686	NPTX2	4885	0.462988
WHAMMP3	339005	0.359356	PRPF40A	55660	0.670247	SLC25A26	115286	0.404432	PUM1	9698	0.46281
DOCK5	80005	0.359157	CAPRIN1	4076	0.670222	RNF13	11342	0.404367	C1orf107	27042	0.462808
ANKRD33B	651746	0.359126	ZBTB5	9925	0.669963	ITPKB	3707	0.40436	RHBDD2	57414	0.462772
NSF	4905	0.359028	SCYL2	55681	0.669734	CASP7	840	0.404288	ASTN1	460	0.462761
PACSIN1	29993	0.35901	TMPRSS13	84000	0.669678	PRSS35	167681	0.404259	STK32C	282974	0.462705
NOS1AP	9722	0.358963	UIMC1	51720	0.669615	SCAF11	9169	0.404083	HNRNPH2	3188	0.462325
INPP4B	8821	0.358959	CCNJ	54619	0.669487	ORAOV1	220064	0.404078	FRMD4A	55691	0.462227
PLD5	200150	0.358899	ST3GAL1	6482	0.669406	SFT2D1	113402	0.403936	C6orf64	55776	0.462137
ZBTB7A	51341	0.358883	ICK	22858	0.669286	LAMP1	3916	0.403782	EMX2OS	196047	0.4617
ELL2	22936	0.358772	ZNF669	79862	0.669276	C7orf49	653739	0.40361	CCNH	902	0.461608
PLCH2	9651	0.358722	VPRBP	9730	0.669209	FOXF2	2295	0.403507	LASS1	10715	0.461414
FAM179B	23116	0.358589	SETDB1	9869	0.669145	RNF217	154214	0.40336	MRPS16	51021	0.461298
STIM1	6786	0.358451	CNOT1	23019	0.669119	MOCS1	4337	0.403163	ACN9	57001	0.461194
CBX7	23492	0.358249	ZBED4	9889	0.669057	WASF2	10163	0.403059	RALBP1	10928	0.461066
PTGR1	22949	0.358197	TPP2	7174	0.669021	RP11-558N14.1	641518	0.402904	RAB11FIP4	84440	0.460676
KCNJ9	3765	0.358062	TNPO3	23534	0.668949	FOXC1	2296	0.402816	FAM173A	65990	0.460539
GRAMD1B	57476	0.358056	ZMYND11	10771	0.668907	SRI	6717	0.402796	ATRN	8455	0.460329
MKL2	57496	0.357939	TAF5	6877	0.668811	RETSAT	54884	0.402666	FARSB	10056	0.460203
PLEKHH1	57475	0.357906	ZNF496	84838	0.668807	C2CD2	25966	0.402517	KCNMB2	10242	0.460081
CYFIP2	26999	0.357642	CTTNBP2NL	55917	0.668782	SCARF1	8578	0.402514	CXCR7	57007	0.459924
STK32A	202374	0.357601	CCDC50	152137	0.668761	PCCB	5096	0.402334	RASD1	51655	0.45976
LRRFIP1	9208	0.357589	FNBP1L	54874	0.668611	CTSO	1519	0.402323	ARMC2	84071	0.459562
TYW3	127253	0.35736	ERCC5	2073	0.668349	PEA15	8682	0.402265	TRAPPC2L	51693	0.459172
VPS13D	55187	0.357208	CDON	50937	0.66831	DUSP6	1848	0.402136	SHFM1	7979	0.459118
MYH7B	57644	0.357194	AMMECR1L	83607	0.6682	CALHM2	51063	0.401935	UBE3A	7337	0.458977
SYTL2	54843	0.357132	ZNF436	80818	0.668172	HVCN1	84329	0.401816	CACNG6	59285	0.458713
CAMK2A	815	0.357101	SETMAR	6419	0.668068	VEGFC	7424	0.401646	LOC100288911	100288911	0.4587
ZFYVE28	57732	0.356588	DLG1	1739	0.668054	TIE1	7075	0.40146	COX6A1	1337	0.458613
OSBPL3	26031	0.356498	EPHB1	2047	0.668037	SLC13A5	284111	0.40139	SEC61B	10952	0.458596
SPAG9	9043	0.35647	PHIP	55023	0.667935	ALPL	249	0.401345	PRR7	80758	0.458558
CDK14	5218	0.356366	KLHL28	54813	0.667725	ARHGEF10	9639	0.401332	LOC100289420	100289420	0.458525
MAG	4099	0.356085	SENP7	57337	0.667543	IQCK	124152	0.401138	BATF3	55509	0.458324
WIPF2	147179	0.356049	THADA	63892	0.667526	IGSF11	152404	0.40085	CHMP4B	128866	0.458163
GPR61	83873	0.355564	DHX29	54505	0.667499	ARHGEF15	22899	0.400538	PGAP3	93210	0.457863
LYNX1	66004	0.355554	ZNF430	80264	0.667454	NOS3	4846	0.400384	BRE	9577	0.457748
TMEM56	148534	0.355243	ZNF860	344787	0.667453	RP1-163G9.1	440556	0.40037	TAOK1	57551	0.457706
SYT2	127833	0.35513	ADAMTSL1	92949	0.667295	TAPBP	6892	0.400358	TMSB10	9168	0.457532
AHI1	54806	0.354973	ZNF148	7707	0.667253	FUBP3	8939	0.400237	BTG3	10950	0.4567
PEX5L	51555	0.354942	RNF38	152006	0.667245	PLXDC1	57125	0.400228	NBL1	4681	0.456641
GABRA4	2557	0.354882	RABGAP1	23637	0.667204	HIBCH	26275	0.400212	RASA3	22821	0.456238
MBP	4155	0.354563	ZNF570	148268	0.667191	IDI1	3422	0.400079	YWHAE	7531	0.456159
OSBPL1A	114876	0.354526	DEM1	64789	0.666998	PIK3C2A	5286	0.400008	ATP5E	514	0.455897
PCSK1	5122	0.354452	CTC-358I24.1	100505894	0.666974	PSMG1	8624	0.39998	RANBP9	10048	0.455888
ELOVL7	79993	0.354389	AFAP1	60312	0.666958	RP11-65D13.1	100192378	0.399926	TUSC2	11334	0.455849
KIF5C	3800	0.354361	ZMYM2	7750	0.666901	ENKUR	219670	0.399792	SNRPD3	6634	0.455602
KIF21A	55605	0.354286	ZNF620	253639	0.666897	ECI2	10455	0.399693	FAM104B	90736	0.4555
CAPS2	84698	0.354211	ZMIZ1	57178	0.666805	RHOC	389	0.399513	TGFB2	7042	0.455381
TRIM66	9866	0.354102	ACIN1	22985	0.666581	CHST7	56548	0.399441	RPL39L	116832	0.455355
MFI2	4241	0.354049	ZBTB10	65986	0.666553	TTYH2	94015	0.399418	CELSR2	1952	0.455336
DLGAP1	9229	0.353791	CNOT2	4848	0.666403	GIMAP4	55303	0.399378	ATP5F1	515	0.455249
USP45	85015	0.353766	BBS9	27241	0.666319	LIPA	3988	0.39934	CALM1	801	0.455157
TIAM1	7074	0.35364	MSL2	55167	0.666112	IGFBP4	3487	0.399251	BNIP3L	665	0.455071
CARNS1	57571	0.353638	LRIF1	55791	0.666067	LAMA4	3910	0.399202	RNASEH2C	84153	0.455042
ATP2A2	488	0.35341	IGF2BP2	10644	0.666063	DOCK6	57572	0.399184	CISD3	284106	0.454658
CLSTN1	22883	0.35341	POLR1B	84172	0.666038	FZD6	8323	0.399162	2007-09-01	989	0.454622
MYH11	4629	0.353275	ZFP82	284406	0.665981	GJA1	2697	0.399136	C5orf44	80006	0.454525
PCSK6	5046	0.353162	SMCHD1	23347	0.665814	CPT2	1376	0.399066	TIPRL	261726	0.454436
BHLHE40	8553	0.353153	PPM1E	22843	0.665658	PAPSS2	9060	0.39892	NTRK2	4915	0.454302
WNT9B	7484	0.353142	ANP32A	8125	0.665653	FGFR3	2261	0.398917	LOC100128775	100128775	0.454298
SFMBT2	57713	0.353109	ZNF606	80095	0.665593	CHDH	55349	0.398844	C12ORF47	51275	0.454053
ACSL1	2180	0.353082	APAF1	317	0.665536	PTRF	284119	0.398498	LEPROTL1	23484	0.453924
PDE1B	5153	0.353066	TDRD3	81550	0.665163	SLC4A4	8671	0.39834	NME2	4831	0.453891
MINK1	50488	0.352862	ZNF248	57209	0.665027	NEK9	91754	0.3983	RP11-305M3.3	100287482	0.453856
SHANK1	50944	0.352817	ZNF510	22869	0.664544	NECAP2	55707	0.398281	CPNE4	131034	0.453758
SRL	6345	0.352718	TOP2B	7155	0.664531	ELK3	2004	0.398248	C3orf31	132001	0.453173
SYT11	23208	0.35258	VARS	7407	0.664466	SYT17	51760	0.398155	PSMA1	5682	0.453067
PCDHGC5	56097	0.352496	KDM5C	8242	0.664457	CYP4V2	285440	0.398034	KIAA0649	9858	0.452678
DLG1	1739	0.352408	ZNF614	80110	0.664199	HERPUD1	9709	0.398	FBLN5	10516	0.452529
TMEM184B	25829	0.352312	PUS7L	83448	0.664127	ITGA7	3679	0.397915	GMFG	9535	0.452493
GALNT9	50614	0.352279	OSBPL10	114884	0.664001	RNF144B	255488	0.397867	DMWD	1762	0.452336
ARHGAP24	83478	0.352228	RNF182	221687	0.663845	FBLN2	2199	0.397637	ATPIF1	93974	0.452278
HIPK4	147746	0.351936	TMEM57	55219	0.66384	RAB34	83871	0.397611	PSMB2	5690	0.452246
GCLC	2729	0.351795	ST6GALNAC3	256435	0.663832	ADI1	55256	0.397506	DCAF5	8816	0.45219
SKAP2	8935	0.35169	CLMP	79827	0.663801	CSF1	1435	0.397392	PTK2	5747	0.452142
MICAL3	57553	0.351597	BEND3	57673	0.663779	MAT2B	27430	0.39727	BCAN	63827	0.452018
TGOLN2	10618	0.351313	TP53I11	9537	0.663766	LIX1	167410	0.397214	ETS2	2114	0.451983
BACH1	571	0.351312	PABPC1	26986	0.663518	PTPRF	5792	0.397145	SLC7A11	23657	0.45183
GRIK1-AS2	100379661	0.351312	DDX5	1655	0.663456	CDKN2B	1030	0.396739	ARF3	377	0.451598
TMEM87B	84910	0.351298	SEZ6	124925	0.66335	COL9A3	1299	0.396636	PPP1R12A	4659	0.451522
PALM2-AKAP2	445815	0.351163	SLC12A6	9990	0.663337	PBXIP1	57326	0.396487	PCDH20	64881	0.451423
AKAP2	11217	0.351163	KIAA1429	25962	0.663301	TPCN1	53373	0.396411	CCDC74A	90557	0.451396
NCAM2	4685	0.351142	PLXNA2	5362	0.663154	CRTAP	10491	0.396382	CYFIP1	23191	0.451308
HSPA12A	259217	0.3511	GATAD2B	57459	0.662879	PPP1R3G	648791	0.39625	AGFG1	3267	0.451296
CYLD	1540	0.351086	FAM84B	157638	0.662806	PKP4	8502	0.396071	FAT3	120114	0.451161
ERBB3	2065	0.35101	ZNF431	170959	0.662751	ADSSL1	122622	0.396057	PSAT1	29968	0.451068
TMEM144	55314	0.35101	ALPK1	80216	0.662727	TRAM1	23471	0.395972	GGTA1	2681	0.450956
ERMN	57471	0.350872	BZW2	28969	0.662722	MARVELD2	153562	0.395958	C14orf179	112752	0.450562
RAB27B	5874	0.35085	SIN3A	25942	0.662682	SLC1A3	6507	0.395788	CNIH3	149111	0.45039
ARHGAP21	57584	0.350837	ZFP62	643836	0.662461	MAGI2-AS3	100505881	0.395612	GRAMD3	65983	0.450191
ARHGAP25	9938	0.35075	SUZ12	23512	0.662436	CLIC5	53405	0.395595	LOC727858	727858	0.449566
TPD52	7163	0.350727	PKNOX1	5316	0.662312	PPAP2A	8611	0.395466	DAP	1611	0.449373
KIAA1217	56243	0.35056	C11orf57	55216	0.662306	GGT5	2687	0.395452	COQ9	57017	0.449233
CCNI2	645121	0.350543	MTF2	22823	0.662269	PHACTR3	116154	0.395357	RAC1	5879	0.448919
RPL22	6146	0.350529	URB2	9816	0.662261	PLSCR1	5359	0.395197	C11orf31	280636	0.448699
ZNF536	9745	0.350436	UCHL5	51377	0.661952	PRX	57716	0.395134	UBE2E2	7325	0.448673
CNTN2	6900	0.350426	HSPA14	51182	0.66184	EFEMP2	30008	0.395034	WDR13	64743	0.448389
STK3	6788	0.350396	XPO5	57510	0.661769	CYB5R3	1727	0.395015	SLC37A3	84255	0.448296
PHLDB1	23187	0.350332	SCML2	10389	0.661722	SPTSSA	171546	0.39501	FGF13	2258	0.448113
NTM	50863	0.350282	UBA6	55236	0.661659	PPFIBP1	8496	0.39498	RNF7	9616	0.447975
LIPA	3988	0.350201	C5orf13	9315	0.661591	WFS1	7466	0.394655	WDR1	9948	0.447939
MAPK10	5602	0.350184	ZNF8	7554	0.661584	SHE	126669	0.39462	RABL4	11020	0.447765
ISPD	729920	0.350126	DCLRE1B	64858	0.661437	RFX4	5992	0.3946	MKL2	57496	0.447656
ETS2	2114	0.350038	SLC38A1	81539	0.661242	SLC6A8	6535	0.394495	RBBP7	5931	0.447447
CA8	767	0.34993	PDGFC	56034	0.661165	NKD1	85407	0.394485	D2HGDH	728294	0.447415
PPP1R16B	26051	0.349918	EIF3D	8664	0.66114	ANTXR1	84168	0.394327	ALDH7A1	501	0.447125
RAPGEF4	11069	0.349897	KIAA1586	57691	0.66104	TBX2	6909	0.394256	THSD1	55901	0.446918
NUMA1	4926	0.349882	CDH6	1004	0.660941	NEK7	140609	0.394222	SGCD	6444	0.446748
ADRA1A	148	0.349761	PCNX	22990	0.660796	PLCD1	5333	0.394165	NDST1	3340	0.446561
SSPN	8082	0.3496	KIAA1549	57670	0.66069	RAB7L1	8934	0.394141	NMNAT3	349565	0.446506
SGTB	54557	0.349531	SENP1	29843	0.66065	MINK1	50488	0.393711	PPP1R12B	4660	0.446426
TMEM63A	9725	0.349482	CCDC112	153733	0.660411	TNS1	7145	0.393706	RHOJ	57381	0.446385
NEBL	10529	0.34938	MCM3AP-AS1	114044	0.660358	SLC6A1	6529	0.39365	DUSP19	142679	0.446232
RNASEL	6041	0.349358	NUP88	4927	0.66023	EPHX1	2052	0.393621	C3orf26	84319	0.44619
PCLO	27445	0.349223	DHX9	1660	0.660078	GCDH	2639	0.393569	VDAC1	7416	0.446143
LAMP2	3920	0.349211	CUL4B	8450	0.660009	SLC12A4	6560	0.393395	RP11-529I10.1	25911	0.446131
TBC1D4	9882	0.349058	ZNF439	90594	0.659943	FAM82B	51115	0.393375	MLF1	4291	0.446104
PTPRR	5801	0.349032	PCDHB12	56124	0.659767	CAMTA1	23261	0.393276	DUSP6	1848	0.446027
TMTC2	160335	0.349001	ZNF268	10795	0.659658	EMILIN1	11117	0.393271	ZCWPW2	152098	0.44595
GPR83	10888	0.348805	DDX21	9188	0.659624	C1orf106	55765	0.393212	KIF17	57576	0.445692
DCLK1	9201	0.348798	PTPRO	5800	0.659504	NXT2	55916	0.392984	BZRAP1	9256	0.445498
PDE4DIP	9659	0.348705	SECISBP2	79048	0.659408	ACO2	50	0.392971	MEF2A	4205	0.445477
PLA2G4A	5321	0.34866	C1orf9	51430	0.659394	TMEM184B	25829	0.392923	PPP2R3C	55012	0.445449
CYP26B1	56603	0.348623	ZNF280C	55609	0.659329	CCDC102A	92922	0.392887	TTC25	83538	0.445441
MAP4	4134	0.34861	ZXDC	79364	0.659104	GIMAP8	155038	0.392808	C11orf74	119710	0.445386
LRRC8C	84230	0.348586	MSH6	2956	0.659077	KCNJ10	3766	0.392622	AKAP13	11214	0.444846
IGIP	492311	0.3485	IGF2BP3	10643	0.658916	FUCA2	2519	0.392518	CNTN3	5067	0.444714
LY75	4065	0.348496	UBTD2	92181	0.658904	EIF4G1	1981	0.392482	RPL31	6160	0.444657
ADRA1D	146	0.348461	FANCC	2176	0.658811	NDUFS3	4722	0.392416	METTL9	51108	0.444625
PICALM	8301	0.348445	TLE3	7090	0.658792	NR4A1	3164	0.392238	SLC39A3	29985	0.444567
HSPA4L	22824	0.347971	ZFP37	7539	0.658711	PTPLAD1	51495	0.392202	CHMP2A	27243	0.444508
JDP2	122953	0.347961	CEP57	9702	0.658709	NCSTN	23385	0.392095	MRPL24	79590	0.444343
SLC6A1	6529	0.347942	ST6GAL2	84620	0.658333	STON2	85439	0.392072	STX12	23673	0.444316
CAMTA2	23125	0.347897	RCOR1	23186	0.658259	BDH1	622	0.392038	NAV3	89795	0.444294
FAM120A	23196	0.347752	NOL4	8715	0.658193	SIPA1	6494	0.391596	2002-03-01	54996	0.444115
RAB11FIP5	26056	0.347659	SGK196	84197	0.658144	YAP1	10413	0.391583	TRAPPC10	7109	0.444005
SH3BGRL2	83699	0.347625	USP37	57695	0.658134	RREB1	6239	0.391309	RANBP3L	202151	0.44399
MAS1	4142	0.347546	SUV420H1	51111	0.658095	GATA2	2624	0.391243	CDC40	51362	0.443927
MFAP3L	9848	0.347541	CEP95	90799	0.658081	MTSS1L	92154	0.391172	IFT172	26160	0.443748
SCN2B	6327	0.347496	ABL1	25	0.658064	CTGF	1490	0.391013	DLG2	1740	0.443648
ESYT3	83850	0.347413	ARID1A	8289	0.657865	TPM2	7169	0.390952	SIN3B	23309	0.443481
CMTM4	146223	0.347347	ZNF644	84146	0.657673	PLIN3	10226	0.390924	SLC27A5	10998	0.443463
DNAJB4	11080	0.347243	MFAP3	4238	0.657604	SLC7A10	56301	0.390792	MRPL30	51263	0.443423
AC005041.9	100189589	0.347103	RBM27	54439	0.657497	CYBRD1	79901	0.390585	WBP1	23559	0.443344
THEM5	284486	0.346843	HIF1A	3091	0.657428	ID4	3400	0.390482	BSG	682	0.443333
HRH1	3269	0.34678	POLR3D	661	0.65735	PHKA1	5255	0.390423	BLOC1S1	2647	0.443314
PRRT3	285368	0.346773	ARID1B	57492	0.657239	CALCRL	10203	0.390284	BZW2	28969	0.44329
ZNF204P	7754	0.346563	SESTD1	91404	0.657229	MAPKAP1	79109	0.390284	LOC729887	729887	0.44321
DLGAP2	9228	0.346361	PCF11	51585	0.657088	MMD2	221938	0.390164	C19orf10	56005	0.443169
HS6ST3	266722	0.346223	ZNF711	7552	0.656744	SNX9	51429	0.39003	C16ORF52	730094	0.443164
AMIGO1	57463	0.346211	PHTF2	57157	0.656688	MEGF10	84466	0.389968	LRRC7	57554	0.443044
KCNAB2	8514	0.34611	TET2	54790	0.656684	ZC3HAV1	56829	0.389913	PSENEN	55851	0.443013
FADS6	283985	0.34604	KCNB2	9312	0.656666	NFE2L1	4779	0.389902	PPP1R3C	5507	0.442987
LRP2	4036	0.346019	EPB41	2035	0.656655	HSD17B14	51171	0.389902	NMI	9111	0.442967
ZC3H12B	340554	0.346009	UBXN2B	137886	0.656589	IGFBP7	3490	0.38988	LINC00461	645323	0.442922
FILIP1	27145	0.34584	TGS1	96764	0.656481	SPON1	10418	0.389807	WWC1	23286	0.442884
PPIP5K1	9677	0.345787	SMG1	23049	0.656399	SCP2	6342	0.389562	TMEM184B	25829	0.442792
CNDP1	84735	0.345605	COPB1	1315	0.656277	KIAA1161	57462	0.389225	DDX10	1662	0.442668
LMLN	89782	0.34549	CXorf23	256643	0.656155	PHF10	55274	0.389182	DNAH7	56171	0.442637
GRIA3	2892	0.345405	FBN3	84467	0.65605	CCDC80	151887	0.389138	NEK10	152110	0.442615
PPAP2C	8612	0.345362	PCDHB2	56133	0.655889	ILK	3611	0.389057	REPS1	85021	0.442575
VAV3	10451	0.345303	CDH2	1000	0.655738	WWTR1	25937	0.388922	CDC27	996	0.442306
AR	367	0.34518	PROSER1	80209	0.655582	NR1H2	7376	0.388875	C15orf59	388135	0.442177
KIF13B	23303	0.345104	TCEB3	6924	0.655549	SMAD7	4092	0.388838	BCL2	596	0.442142
FBXO40	51725	0.345065	PANX1	24145	0.65546	LMF1	64788	0.388787	TXNDC17	84817	0.44209
MET	4233	0.345044	AGAP1	116987	0.655433	ADCY2	108	0.388716	PTPRA	5786	0.442047
ADARB2	105	0.345017	HNRNPR	10236	0.655428	FAM84A	151354	0.388658	SYNPO2	171024	0.441981
ADARB1	104	0.344987	TRIO	7204	0.655303	LAMP2	3920	0.388627	FAM120A	23196	0.441955
RP13-137A17.6	399829	0.344892	GART	2618	0.655294	ARPC1B	10095	0.38859	FBXO34	55030	0.441916
NRXN1	9378	0.344881	CTD-2368P22.1	100128398	0.655213	EDN3	1908	0.388492	COX11	1353	0.441876
DOCK9	23348	0.344802	C2CD3	26005	0.655148	SMAD6	4091	0.388435	FAM92A1	137392	0.44181
TEF	7008	0.344791	ZNF454	285676	0.655065	CANX	821	0.388358	CD109	135228	0.44164
NEK10	152110	0.344658	ZNF827	152485	0.654979	TRIP6	7205	0.388312	EFNB3	1949	0.441612
BMPER	168667	0.344615	ZNF317	57693	0.654972	NHSL1	57224	0.388259	LZTFL1	54585	0.44146
NRIP3	56675	0.344544	RP11-125B21.2	401491	0.65495	ELP4	26610	0.387857	IL17D	53342	0.441319
LPHN2	23266	0.344404	CKAP5	9793	0.65494	MAOB	4129	0.38785	NMT1	4836	0.44123
MAN2A2	4122	0.344278	FAM123B	139285	0.65474	CHMP4B	128866	0.387789	DNAL1	83544	0.441222
SLC45A4	57210	0.344253	PHC1	1911	0.654675	GALNTL4	374378	0.387656	MAPK1	5594	0.441161
SAMD4A	23034	0.344215	MLL	4297	0.654477	RGS20	8601	0.387569	AIMP2	7965	0.441113
SIAE	54414	0.344105	NT5C2	22978	0.654468	ACAA2	10449	0.387539	SH2D5	400745	0.441062
KLK6	5653	0.34408	ZNF117	51351	0.654467	EML3	256364	0.387528	ZNF26	7574	0.440996
GAS7	8522	0.343934	SMARCD1	6602	0.654403	ABHD15	116236	0.387526	PEX19	5824	0.440952
PRMT8	56341	0.343881	LRCH2	57631	0.654356	CTD-3107M8.4	100128750	0.387467	CALU	813	0.440901
TTPAL	79183	0.343852	MBD2	8932	0.654335	SLC39A10	57181	0.387411	MRPL49	740	0.440887
TNFRSF11A	8792	0.34373	ST7	7982	0.654288	ARHGEF26-AS1	100507524	0.387407	NRG3	10718	0.440611
RSPH3	83861	0.343692	SCAF8	22828	0.654114	PPP2R5A	5525	0.3874	SORT1	6272	0.440396
ANXA6	309	0.343589	KIAA1267	284058	0.65396	MFGE8	4240	0.387381	PRKCI	5584	0.440349
PCGF5	84333	0.343584	CKLF	51192	0.65373	MCCC2	64087	0.387302	ANKS1B	56899	0.440291
CSMD1	64478	0.343493	ANKS1A	23294	0.6537	TAOK3	51347	0.387093	NKD2	85409	0.440223
FRMPD1	22844	0.343372	HP1BP3	50809	0.653686	MFAP3L	9848	0.387045	KLHL2	11275	0.440174
SH3KBP1	30011	0.343098	TEX10	54881	0.653643	PRELP	5549	0.386981	NIT2	56954	0.440174
OXNAD1	92106	0.342937	HDAC2	3066	0.653486	HDAC1	3065	0.386638	C9orf91	203197	0.440123
ATP1B1	481	0.342818	TOX	9760	0.65346	TMBIM1	64114	0.386595	SREK1IP1	285672	0.440077
C1orf190	541468	0.342606	CTDSPL2	51496	0.653398	UNC5B	219699	0.386568	FAM134A	79137	0.439752
PHLPP2	23035	0.342594	GTF3C4	9329	0.65335	JAK1	3716	0.386504	HCFC2	29915	0.439738
ATP8A1	10396	0.342524	ZNF607	84775	0.653314	MLC1	23209	0.386483	C2orf72	257407	0.439684
ASXL2	55252	0.342489	PLXNA3	55558	0.653293	EHD2	30846	0.386437	MOBKL1A	92597	0.439249
ARHGAP10	79658	0.342429	MIER3	166968	0.653213	AP3B1	8546	0.385787	KIRREL2	84063	0.439233
RASGRP1	10125	0.342425	SLA	6503	0.653132	COLEC12	81035	0.385707	ZNF605	100289635	0.4392
JAKMIP3	282973	0.342322	NR4A2	4929	0.653107	PPP6R1	22870	0.385436	CRIP2	1397	0.439145
SH3TC2	79628	0.342287	GUCY1A2	2977	0.652809	HSDL2	84263	0.38532	CHMP4A	29082	0.438985
MYH14	79784	0.342274	RPL30	6156	0.652786	CYYR1	116159	0.385092	C2orf84	375190	0.438979
PADI2	11240	0.342241	SIAH3	283514	0.652738	GORASP1	64689	0.385001	C10orf107	219621	0.438836
PIP4K2C	79837	0.342219	RPS4X	6191	0.652373	MTMR10	54893	0.384996	THRA	7067	0.438685
PPFIA4	8497	0.342106	DDX46	9879	0.652331	SYNM	23336	0.384883	FILIP1	27145	0.43855
AC093726.4	100128264	0.341995	SLC12A8	84561	0.6523	C10orf114	399726	0.384688	WDR78	79819	0.438428
CTA-221G9.11	100128531	0.341957	LYSMD1	388695	0.652298	ZNF366	167465	0.384666	KIF2A	3796	0.438365
SNURF	8926	0.3419	PIK3C2B	5287	0.652237	MXRA8	54587	0.384579	DYX1C1-CCPG1	161582	0.438344
SLC16A7	9194	0.3419	HDX	139324	0.652232	HLA-E	3133	0.384463	LOC100131482	100131482	0.438065
TMC7	79905	0.341882	RNF169	254225	0.652222	APLN	8862	0.384407	LDOC1L	84247	0.43806
CHD5	26038	0.341762	RSF1	51773	0.65213	DLG1	1739	0.384391	GOLGA3	2802	0.43797
ZBTB4	57659	0.341756	LIMCH1	22998	0.652096	ACBD7	414149	0.384355	UBE2T	29089	0.437954
TLL1	7092	0.341675	ZNF643	65243	0.652081	PDLIM5	10611	0.384354	GPATCH4	54865	0.437827
WNK1	65125	0.341586	CHAMP1	283489	0.652075	OGFRL1	79627	0.384225	LRP4	4038	0.437823
HTR5A	3361	0.341538	INPP5F	22876	0.652062	AC013461.1	51776	0.384204	ANKRD11	29123	0.437552
SLC9A5	6553	0.341512	RNF111	54778	0.651955	FMNL3	91010	0.384153	TUSC1	286319	0.437524
ME1	4199	0.341214	DNMT3A	1788	0.651904	ZFAND6	54469	0.384151	HDLBP	3069	0.4375
KIAA0513	9764	0.34116	CPNE1	8904	0.651792	ARHGAP5	394	0.38406	ADD1	118	0.437447
DEPTOR	64798	0.341145	NFS1	9054	0.651792	ACADVL	37	0.383839	SH3BGR	6450	0.437318
OPALIN	93377	0.340639	RBM12	10137	0.651792	PHGDH	26227	0.3838	HERC1	8925	0.437279
DGKA	1606	0.340594	G2E3	55632	0.651696	C9orf140	89958	0.383599	MNF1	84300	0.437271
RIC3	79608	0.340591	MYCL1	4610	0.651666	P4HA1	5033	0.383519	AC006273.1	79948	0.437064
CNTN5	53942	0.340587	ZNF548	147694	0.651657	MYL12A	10627	0.383493	ALDH2	217	0.436959
LDB3	11155	0.340505	PTBP2	58155	0.651604	PDGFRA	5156	0.383438	C9orf9	11092	0.436958
CNNM1	26507	0.340497	TROVE2	6738	0.651547	LFNG	3955	0.383334	GBA	2629	0.436882
CDH19	28513	0.340475	NR2C2	7182	0.651472	C13orf15	28984	0.383263	PTPRE	5791	0.436855
HECW2	57520	0.340062	TMF1	7110	0.65127	HEPH	9843	0.38283	FAM171B	165215	0.436736
SYT15	83849	0.339873	TRDMT1	1787	0.651253	TMEM189	387522	0.382801	PPP1R9A	55607	0.436562
CDYL2	124359	0.33977	NEUROG2	63973	0.651124	NAP1L4	4676	0.382776	STAT6	6778	0.436529
TSPAN7	7102	0.339705	NCAM1	4684	0.651003	WDR1	9948	0.382601	ELP3	55140	0.436428
MOBP	4336	0.339703	KIAA0182	23199	0.650948	MAP3K11	4296	0.38254	C9orf116	138162	0.436261
SLC30A3	7781	0.339583	FCHSD2	9873	0.650946	KIAA1274	27143	0.382319	NDUFB8	4714	0.436047
UNC13A	23025	0.339544	MTA2	9219	0.650815	TNFAIP3	7128	0.382292	DYRK1A	1859	0.436006
TRPM6	140803	0.339544	PRPF8	10594	0.650708	LGR4	55366	0.382174	CANX	821	0.436001
ARHGAP44	9912	0.339275	ZNF3	7551	0.650613	PMEPA1	56937	0.382132	NDUFS5	4725	0.435709
KCNS2	3788	0.339242	ZNF589	51385	0.650612	FSTL1	11167	0.382044	CLUAP1	23059	0.435585
PTPN3	5774	0.339199	CTC-426B10.1	100505678	0.650501	SNX1	6642	0.382027	PFDN6	10471	0.435423
MUM1L1	139221	0.339161	ELMOD1	643923	0.650453	RP11-411D10.1	100507401	0.381975	NR2E1	7101	0.435321
PRSS3	5646	0.339012	FOXN3	1112	0.650279	CTSA	5476	0.381794	LRRC27	80313	0.435036
BCL2L2	599	0.33899	CUL7	9820	0.650194	GIMAP1	170575	0.381688	NKAIN2	154215	0.434927
EML2	24139	0.33898	ELMO2	63916	0.650167	NACC2	138151	0.381485	CREG1	8804	0.434857
MOG	4340	0.338801	SRGAP2	23380	0.650154	SSPN	8082	0.381375	LOC283683	283683	0.434636
ZNF365	22891	0.338692	TTC27	55622	0.650145	SALL2	6297	0.3811	MRPL55	128308	0.434595
PPP2R1B	5519	0.33866	CREBBP	1387	0.649982	GPSM2	29899	0.380976	MAST3	23031	0.434187
CHN1	1123	0.338595	MLLT10	8028	0.649905	SPATA20	64847	0.38094	NSBP1	79366	0.434178
HLA-DRA	3122	0.338515	KIAA1456	57604	0.649885	SLC15A3	51296	0.380903	ATP6AP2	10159	0.434169
DNAH17	8632	0.338338	DGKI	9162	0.649869	C15orf39	56905	0.380863	PPFIA2	8499	0.434023
ANXA11	311	0.338336	PDE1A	5136	0.649845	SLFN5	162394	0.380819	CHCHD6	84303	0.433964
TUBA4A	7277	0.338267	ZNF562	54811	0.649779	RARG	5916	0.380787	CRY2	1408	0.43394
FAM102A	399665	0.3382	PRR3	80742	0.649758	P4HA2	8974	0.380672	TTC39C	125488	0.433863
KCNC3	3748	0.338189	PHF3	23469	0.649705	PTPRB	5787	0.380403	TPST2	8459	0.43379
SLC6A17	388662	0.338156	MAP2K6	5608	0.649622	NUCB1	4924	0.380189	EFCAB1	79645	0.433783
SLIT3	6586	0.338126	KLHL7	55975	0.649615	HIATL1	84641	0.380048	TFCP2	7024	0.433751
AGPAT3	56894	0.33797	EHMT1	79813	0.649452	PEAK1	79834	0.380018	ITPA	3704	0.433677
KIAA0494	9813	0.337939	ZNF420	147923	0.649435	DARS	1615	0.379977	GCLC	2729	0.433634
C2orf55	343990	0.337902	ATRX	546	0.649432	RILPL2	196383	0.379815	TCTEX1D2	255758	0.433517
ARHGEF7	8874	0.33783	ZNF486	90649	0.649416	HSPA5	3309	0.37977	ARHGEF4	50649	0.433277
RP11-17L5.4	729911	0.337784	NUP188	23511	0.649388	MERTK	10461	0.37975	TAF10	6881	0.43327
NDRG4	65009	0.337718	OGT	8473	0.649321	ATP13A4	84239	0.379708	SMAD2	4087	0.433195
GLS	2744	0.337638	ZNF398	57541	0.649317	CSPG4	1464	0.379505	AC068020.3	286042	0.432957
ZDBF2	57683	0.337635	LRRC3	81543	0.649286	RFTN2	130132	0.37949	HSBP1	3281	0.432861
RFTN1	23180	0.33757	C5orf25	375484	0.649265	PRR5L	79899	0.379472	LOC644684	644684	0.432742
GFOD1	54438	0.337562	NIN	51199	0.649242	DTNBP1	84062	0.379363	ABR	29	0.432601
RTN4	57142	0.337529	ZXDA	7789	0.649089	GNAI2	2771	0.379313	NT5E	4907	0.432572
EYA4	2070	0.337254	PPP4R1	9989	0.649029	PITPNA	5306	0.379234	DYNC2LI1	51626	0.432566
GRM8	2918	0.337189	MCPH1	79648	0.648984	GABBR1	2550	0.379168	EMX2	2018	0.432498
CSMD3	114788	0.337104	PPAPDC1B	84513	0.64891	OTUD7B	56957	0.379058	RAMP1	10267	0.432258
NRIP2	83714	0.337052	TAF2	6873	0.64886	GATM	2628	0.379017	PANK2	80025	0.43221
BCAS1	8537	0.337001	PIK3R3	8503	0.648692	HSD17B4	3295	0.378988	CST5	1473	0.432118
KCNC2	3747	0.336791	PHF2	5253	0.648632	CAST	831	0.378967	SMAD3	4088	0.431959
TBRG1	84897	0.336737	ZNF677	342926	0.648567	LAMC3	10319	0.378831	ITM2C	81618	0.431868
MICAL2	9645	0.336514	BIVM	54841	0.648561	C9	735	0.378705	DECR1	1666	0.431761
SHROOM4	57477	0.33633	PIBF1	10464	0.648549	LHPP	64077	0.37869	ERLIN2	11160	0.431711
PTPN14	5784	0.33627	AP3M1	26985	0.648544	BTG2	7832	0.378688	SOX5	6660	0.43168
TTC35	9694	0.33625	XRCC5	7520	0.648299	DNPEP	23549	0.37862	TAF7	6879	0.431517
CD55	1604	0.336205	UBE2G2	7327	0.64825	MMP28	79148	0.378488	LOC100287869	100287869	0.431447
MAN1A1	4121	0.336198	PTPRS	5802	0.648063	TSPAN4	7106	0.378295	TTYH1	57348	0.431387
CALB1	793	0.336136	FSD1L	83856	0.647984	BCL6B	255877	0.378137	GMIP	51291	0.431339
ADAM9	8754	0.336047	CHD1	1105	0.647958	FRA10AC1	118924	0.377934	GPR177	79971	0.431335
ARHGEF4	50649	0.335982	NFIL3	4783	0.647861	LINC00472	79940	0.377899	PALLD	23022	0.431185
EPB41L2	2037	0.335945	NBEAL1	65065	0.647722	FGFR2	2263	0.377861	PPFIBP1	8496	0.431023
GALNT6	11226	0.33593	ZNF440	126070	0.647618	GRN	2896	0.3777	TOX4	9878	0.430949
LINC00473	90632	0.335878	KDM6B	23135	0.647476	TBX3	6926	0.377662	DRG2	1819	0.430786
ZDHHC21	340481	0.335814	AKAP13	11214	0.64745	PTN	5764	0.377402	KIAA1522	57648	0.43074
MTX3	345778	0.33573	RC3H1	149041	0.647447	COQ9	57017	0.377393	LAMA1	284217	0.430727
ZCCHC24	219654	0.335677	KIF27	55582	0.647334	RAB5A	5868	0.377356	GABRA5	2558	0.430708
DBNDD2	55861	0.335671	H2AFY2	55506	0.647258	GLDC	2731	0.377334	VTI1A	143187	0.430649
TCEA1	6917	0.335536	ZNF566	84924	0.647248	AARS	16	0.377334	PGLS	25796	0.430622
DCLK2	166614	0.335519	DDX17	10521	0.647241	EHD4	30844	0.377213	COG1	9382	0.430494
GABRA2	2555	0.335517	RSBN1L	222194	0.647221	TRMT2B	79979	0.377149	TXNDC6	347736	0.430483
FGF1	2246	0.335495	EIF2A	83939	0.64717	ABCG2	9429	0.377078	RNF10	9921	0.430277
ZDHHC17	23390	0.335429	TAF1A	9015	0.647033	VSTM4	196740	0.377004	COL5A3	50509	0.430274
SEMA6D	80031	0.335319	RP11-839D17.2	100288346	0.647002	SLC24A6	80024	0.376984	INTS3	65123	0.430157
RBMS1	5937	0.335315	DLG3	1741	0.646997	RYR1	6261	0.376967	ZNF207	7756	0.429916
BIN1	274	0.335315	CNOT7	29883	0.646991	GALNT7	51809	0.376731	FAM104A	84923	0.429837
SLC22A23	63027	0.335271	GPR161	23432	0.646942	STX4	6810	0.37665	NFS1	9054	0.429836
C6orf106	64771	0.335149	ZNF157	7712	0.646903	RILPL1	353116	0.376576	FAM169A	26049	0.429778
RNF6	6049	0.335115	CASK	8573	0.646886	SULT1C4	27233	0.37642	LY6H	4062	0.429777
RP11-566K8.2	283547	0.335106	ARFGAP3	26286	0.646752	FIP1L1	81608	0.376329	NPM3	10360	0.429724
LGI2	55203	0.335059	CBL	867	0.646731	PTPMT1	114971	0.376292	PVRL3	25945	0.429631
SYNPO	11346	0.334914	CTCF	10664	0.646482	PARP14	54625	0.376226	LOC643856	643856	0.429276
BZRAP1	9256	0.334424	PABPC3	5042	0.646396	SLC25A33	84275	0.376043	LOC729973	729973	0.429257
NDUFS1	4719	0.334389	NAV1	89796	0.646291	TGOLN2	10618	0.375997	ALDH4A1	8659	0.429169
GFRA1	2674	0.334379	MPZL1	9019	0.646178	SLC12A2	6558	0.375909	ODC1	4953	0.429012
ZNF727	442319	0.334358	KDM2B	84678	0.646161	CD4	920	0.375812	CCK	885	0.428856
CACNA1D	776	0.334306	TCF12	6938	0.646022	TANC1	85461	0.375611	COPS8	10920	0.42868
GABRG2	2566	0.334281	ILF3	3609	0.646005	AKTIP	64400	0.375431	SP3	6670	0.428392
GABARAPL1	23710	0.334208	CELF1	10658	0.645946	VSIG10	54621	0.375379	NOV	4856	0.428371
MAST3	23031	0.334159	PRKDC	5591	0.645919	HEY2	23493	0.375367	PID1	55022	0.428316
PIGH	5283	0.334098	DIDO1	11083	0.645891	TMTC2	160335	0.375248	DNAJC19	131118	0.428295
KCNT1	57582	0.333946	TMEM159	57146	0.645765	TMEM173	340061	0.375246	C1orf52	148423	0.428128
HLA-DQA1	3117	0.333813	SSRP1	6749	0.645592	GIMAP6	474344	0.375219	FAM49B	51571	0.427987
VAMP1	6843	0.333782	NEK1	4750	0.645543	LTBP4	8425	0.375154	AP2B1	163	0.427984
MOSPD2	158747	0.333764	INTS7	25896	0.645458	ADK	132	0.375128	PEX11B	8799	0.427969
HDAC4	9759	0.333613	LIG3	3980	0.645447	SLC2A12	154091	0.375124	SUPT4H1	6827	0.427877
ERBB4	2066	0.333567	HECA	51696	0.645398	FBXO7	25793	0.375043	GUF1	60558	0.427821
DNAJC27	51277	0.333566	EZH2	2146	0.645312	TTPA	7274	0.375001	SYT5	6861	0.427787
PFKFB2	5208	0.333508	KLHL20	27252	0.645261	FAM120C	54954	0.374993	RAB14	51552	0.427667
NPTX2	4885	0.333314	ANP32D	23519	0.64525	39692	23176	0.374991	EVI1	2122	0.427596
NOS1	4842	0.333258	ZC3H6	376940	0.644957	SH3RF1	57630	0.374931	TBC1D7	51256	0.427474
C10orf90	118611	0.333257	ZCCHC7	84186	0.64484	LAP3	51056	0.374824	RAB11FIP2	22841	0.427439
ECE2	9718	0.333237	OSBPL8	114882	0.644833	KIAA1671	85379	0.374708	FAM81A	145773	0.427351
RGS4	5999	0.33307	SLC39A6	25800	0.644784	TNFRSF1A	7132	0.374668	VSTM2L	128434	0.427184
ENDOD1	23052	0.333055	ZNF468	90333	0.644718	CDH20	28316	0.374637	DUSP18	150290	0.427174
GDF7	151449	0.332988	ERCC8	1161	0.644577	RENBP	5973	0.374566	ENOPH1	58478	0.427113
SYDE2	84144	0.332953	ZNF770	54989	0.644527	40057	10801	0.374466	IMPA2	3613	0.427
SLC31A2	1318	0.332922	ZNF26	7574	0.644525	SEMA5A	9037	0.374451	MKI67IP	84365	0.426991
C1orf173	127254	0.332778	TRIM28	10155	0.644333	DHRS3	9249	0.374262	TRO	7216	0.42697
38231	5414	0.332632	BCLAF1	9774	0.644305	DBX2	440097	0.374253	TMEM8B	51754	0.426787
TMCC3	57458	0.332363	ZNF708	7562	0.644023	NT5E	4907	0.374167	MORF4L2	9643	0.42648
SASH1	23328	0.332269	SMARCA4	6597	0.643989	ACY1	95	0.374149	BCL11B	64919	0.426476
TRIM44	54765	0.33222	UBE4B	10277	0.643916	CSDA	8531	0.37408	BECN1	8678	0.426469
GYG1	2992	0.332196	DIS3L2	129563	0.643504	SIRT2	22933	0.37407	ENAH	55740	0.426467
GCNT4	51301	0.332177	ZBTB49	166793	0.643484	SORT1	6272	0.373891	KCNK2	3776	0.426397
ANKRD42	338699	0.332122	MMAA	166785	0.643448	PVRL2	5819	0.373864	WDR34	89891	0.426133
ASPA	443	0.332012	FYTTD1	84248	0.64339	AIF1L	83543	0.373861	KRAS	3845	0.426129
GOLGB1	2804	0.331997	SF3B3	23450	0.643218	OSMR	9180	0.373797	SETD4	54093	0.426098
EPB41L1	2036	0.331932	SLC6A15	55117	0.643217	RUFY1	80230	0.373753	HSPB11	51668	0.426019
PDE8A	5151	0.331716	CAMSAP1	157922	0.643213	CLCN2	1181	0.373704	DR1	1810	0.425954
TTYH2	94015	0.331708	IDH1	3417	0.643138	GPCPD1	56261	0.373616	P4HTM	54681	0.425927
GABRD	2563	0.331638	ZNF709	163051	0.643114	NR1H3	10062	0.37354	TLE1	7088	0.42591
CAMKK1	84254	0.331431	C14orf23	387978	0.642725	PLCB3	5331	0.373367	GTF3C3	9330	0.425841
VWA5B2	90113	0.331387	BIRC6	57448	0.642553	NPEPL1	100652930	0.372943	GLT8D2	83468	0.42579
PRKCQ	5588	0.331376	OFD1	8481	0.642299	ANKRD35	148741	0.372732	C12orf29	91298	0.425637
ZFP106	64397	0.331287	SOX4	6659	0.642	RP11-510H23.1	7955	0.372725	C19orf63	284361	0.425549
GNA14	9630	0.331228	CEBPZ	10153	0.641943	NFKBIB	4793	0.372707	NUP133	55746	0.425417
PRKAG2	51422	0.331152	SBF2	81846	0.641853	C14orf43	91748	0.372571	RAPGEF4	11069	0.425277
HCN1	348980	0.331129	EEF2	1938	0.641689	CREB3L1	90993	0.37252	LMBRD2	92255	0.425253
WBSCR17	64409	0.331059	HSDL1	83693	0.641682	ACP2	53	0.372516	POLRMT	5442	0.42525
JAKMIP1	152789	0.33105	HNRNPC	3183	0.641675	PLEKHA2	59339	0.37235	SNN	8303	0.425245
CX3CL1	6376	0.330936	C14orf135	64430	0.641673	MYO1B	4430	0.372309	RAP2B	5912	0.425234
ATP2B3	492	0.330931	MIER1	57708	0.641671	PRKACA	5566	0.372202	C6orf134	79969	0.425162
CPNE9	151835	0.330896	MXI1	4601	0.641647	SOX2	6657	0.372039	ATP13A4	84239	0.425146
DAAM2	23500	0.330787	EPHA5	2044	0.64163	RRAS	6237	0.37182	PBEF1	10135	0.425135
SECISBP2L	9728	0.330766	CXADR	1525	0.641537	ADCY4	196883	0.371809	C1ORF213	148898	0.425096
C9orf3	84909	0.330732	LMNB1	4001	0.641472	PMAIP1	5366	0.371535	STK24	8428	0.425084
TPMT	7172	0.330731	KPNA5	3841	0.641463	NRP1	8829	0.371516	MPRIP	23164	0.424894
GAD1	2571	0.330717	HNRNPA0	10949	0.641453	IL17D	53342	0.37133	DPYSL2	1808	0.424729
PARK2	5071	0.330642	RPL4	6124	0.641397	TRIOBP	11078	0.371255	TNIK	23043	0.424692
SLC6A7	6534	0.330571	ZNF595	152687	0.641257	KDR	3791	0.37115	UBE2N	7334	0.424675
SSTR3	6753	0.330397	ZNF45	7596	0.641241	ACSS3	79611	0.371063	MRPS25	64432	0.424615
SORBS1	10580	0.33033	ZNF532	55205	0.641184	MATN2	4147	0.371035	FAM102A	399665	0.424317
CTNNA2	1496	0.330112	UNC13B	10497	0.64117	EMILIN2	84034	0.370893	PPIAL4B	653505	0.424183
MAST4	375449	0.330071	FAM208B	54906	0.641046	WDFY3-AS2	404201	0.370869	ATP5H	10476	0.424102
MTMR1	8776	0.330035	ADD2	119	0.641026	CTSB	1508	0.370841	DDN	23109	0.424089
MAP6	4135	0.330011	CEP78	84131	0.641025	RIN3	79890	0.370835	LOC100287122	100287122	0.424041
DIRAS2	54769	0.329892	DBR1	51163	0.640972	REEP3	221035	0.370824	TRIM27	5987	0.42398
ITPKA	3706	0.32984	TEX264	51368	0.640955	ESYT2	57488	0.370771	ICAM5	7087	0.423915
HR	55806	0.32982	UHRF2	115426	0.640875	ENTPD2	954	0.370752	ARL6IP4	51329	0.423725
DSG3	1830	0.329756	SMC3	9126	0.640786	SLC30A10	55532	0.370716	TDRD7	23424	0.423312
CD74	972	0.329749	ZNF91	7644	0.640781	KIAA0040	9674	0.370698	KCNB1	3745	0.423119
TECPR2	9895	0.329734	EPB41L4A	64097	0.640649	ACVRL1	94	0.370588	BIRC3	330	0.423096
SPRED2	200734	0.329662	ZNF836	162962	0.640605	OAF	220323	0.370555	RASAL1	8437	0.423088
RNPS1	10921	0.32966	IVNS1ABP	10625	0.64054	NFE2L2	4780	0.370371	NME2P1	283458	0.422853
PEX26	55670	0.329609	CGGBP1	8545	0.640532	BBS2	583	0.370265	DENND1A	57706	0.422846
PER2	8864	0.3296	GEMIN4	50628	0.64043	SLC44A2	57153	0.370091	ZNF239	8187	0.422793
TMEM130	222865	0.329592	LIF	3976	0.640415	MCC	4163	0.369946	NUCKS1	64710	0.422616
ARHGAP29	9411	0.329435	ZNF512	84450	0.640411	RCN1	440034	0.369865	BASP1	10409	0.422464
KRTAP5-2	440021	0.329403	ZFAT	57623	0.640375	OXR1	55074	0.369817	PDS5B	23047	0.422288
SNX24	28966	0.329389	IGSF9	57549	0.640366	KAL1	3730	0.369791	MTPN	136319	0.422208
ABCC8	6833	0.329333	DYNC1I2	1781	0.640323	PCCA	5095	0.369719	LSM5	23658	0.422105
RXRA	6256	0.329295	CNIH2	254263	0.640323	ERLIN2	11160	0.369638	AC073346.1	401397	0.422093
SLC20A2	6575	0.329046	AMBRA1	55626	0.640192	JUNB	3726	0.369588	POLR3GL	84265	0.421942
CAPN3	825	0.328981	PHF21B	112885	0.640177	MAP3K5	4217	0.369576	LOC389895	389895	0.421896
CACNA1G	8913	0.328774	CDK19	23097	0.640124	FCGRT	2217	0.369504	ATP6V0C	527	0.421756
TAPBPL	55080	0.328719	ZNF473	25888	0.6401	SOX7	83595	0.369482	CAMKV	79012	0.421749
MYLK4	340156	0.328593	KLHL23	151230	0.6401	SEMA3G	56920	0.369471	C10orf134	387712	0.421692
HTR2A	3356	0.328484	BRPF1	7862	0.640077	TRIM14	9830	0.369305	LRRN2	10446	0.42167
KLHL3	26249	0.328476	PLCL2	23228	0.640069	VWA2	340706	0.369233	C10orf116	10974	0.42152
VIPR1	7433	0.328384	GMEB1	10691	0.640061	JUND	3727	0.369061	GRIN2B	2904	0.421498
RP11-77I22.3	100287314	0.328339	C12orf41	54934	0.640017	LHFPL3	375612	0.368997	FAM58A	92002	0.421492
ZBTB16	7704	0.32821	ZNF74	7625	0.639994	PTPRA	5786	0.368948	ZDHHC24	254359	0.42141
SPARCL1	8404	0.328201	TOP1	7150	0.639951	ALDH5A1	7915	0.368754	ETFA	2108	0.421296
CDS2	8760	0.328197	TRA2A	29896	0.63985	CTNNA1	1495	0.368731	PSRC1	84722	0.420878
CPM	1368	0.328065	RBM4	5936	0.639827	MCAM	4162	0.368428	PRKAR2B	5577	0.420839
SSTR4	6754	0.328061	FIGNL1	63979	0.63974	HS2ST1	9653	0.368403	SOX9	6662	0.420489
KCNH7	90134	0.328058	WDR3	10885	0.639699	BBX	56987	0.368399	TOR1A	1861	0.42028
PXK	54899	0.328026	TSPAN18	90139	0.639645	HADHB	3032	0.368391	TP53BP1	7158	0.420258
RP5-1187M17.10	9762	0.327938	C1orf96	126731	0.639434	MID1IP1	58526	0.368305	TAPT1	202018	0.420096
LGR4	55366	0.327889	SLC7A6OS	84138	0.639276	RAB21	23011	0.36828	SRI	6717	0.419953
TJP1	7082	0.327786	KIAA1211	57482	0.639272	C6orf72	116254	0.368251	GRID1	2894	0.419895
COBLL1	22837	0.327658	TRRAP	8295	0.639252	AFF1	4299	0.368168	ZRANB3	84083	0.419867
APOOL	139322	0.327616	EP300	2033	0.639131	MYO6	4646	0.368132	HHAT	55733	0.419581
SLC27A2	11001	0.3276	ARRDC3	57561	0.639027	PHF11	51131	0.368123	ARMC10	83787	0.419526
IFITM10	402778	0.327591	RP11-807H7.1	100144602	0.638995	GPR108	56927	0.368009	ANAPC1	64682	0.419506
TTC7B	145567	0.327516	HEATR1	55127	0.638994	APLP2	334	0.367954	DMRTC1B	63947	0.419493
RP11-8J9.4	100130197	0.327485	NADSYN1	55191	0.638956	ERF	2077	0.36776	HABP2	3026	0.419426
DNM1L	10059	0.327484	MECP2	4204	0.638807	DTNA	1837	0.367618	PPP6C	5537	0.419282
TUBA8	51807	0.327413	EPRS	2058	0.638715	LSAMP	4045	0.367332	RP11-345P4.2	728661	0.419266
PRKCG	5582	0.327405	SRC	6714	0.638705	LRPAP1	4043	0.36727	GLG1	2734	0.419249
PITPNM2	57605	0.327361	RBM4B	83759	0.638534	EMP2	2013	0.367078	AMN1	196394	0.419133
UTS2	10911	0.327351	ZBTB41	360023	0.638516	CAT	847	0.366948	AGXT2L1	64850	0.419125
STRN	6801	0.327322	KHDRBS1	10657	0.638502	SLC2A5	6518	0.366749	DIO2	1734	0.419121
OR2L13	284521	0.327295	IGF2BP1	10642	0.638388	SIRPA	140885	0.366746	RNASEN	29102	0.41906
CAPRIN2	65981	0.32709	ZNF280D	54816	0.638282	HMG20B	10362	0.36674	RIMBP2	23504	0.419048
SERINC3	10955	0.327003	TMC2	117532	0.638278	HSP90B1	7184	0.366716	2011-09-01	55752	0.418986
CLN8	2055	0.326699	ZSCAN21	7589	0.638182	PEPD	5184	0.36671	CTXN1	404217	0.418733
SPTB	6710	0.326646	ZNF681	148213	0.638136	PAMR1	25891	0.36669	SMAP1	60682	0.418676
MACF1	23499	0.326643	PCDHA2	56146	0.637992	GSTM4	2948	0.366669	NDUFA1	4694	0.418446
CLEC2L	154790	0.326567	PSD3	23362	0.637951	PODN	127435	0.36663	USP6NL	9712	0.418424
ANKRD28	23243	0.326548	ZNF281	23528	0.637792	PPM1B	5495	0.366604	CCDC109B	55013	0.418311
PLCH1	23007	0.326548	MYD88	4615	0.637787	NR2E1	7101	0.366566	MYADM	91663	0.418287
ZDHHC14	79683	0.326532	SMEK2	57223	0.637686	THBS2	7058	0.366556	BTRC	8945	0.418194
PTPRH	5794	0.32653	SNRNP200	23020	0.63767	ELOVL2	54898	0.366515	EXOC7	23265	0.418133
SEMA4D	10507	0.326477	USP15	9958	0.637658	RAB7A	7879	0.366396	SLC39A12	221074	0.41792
ZNF391	346157	0.326453	CSNK1E	1454	0.63759	GIT1	28964	0.366394	BBS2	583	0.417817
NFAT5	10725	0.326208	RNGTT	8732	0.637571	PLCD3	113026	0.366324	CCDC104	112942	0.417538
TTLL11	158135	0.326202	GNB4	59345	0.637548	STK3	6788	0.366197	RP4-788L13.1	9890	0.417537
VAPB	9217	0.326177	PRPSAP2	5636	0.63751	WNT7B	7477	0.366173	SNX7	51375	0.417521
VIPR2	7434	0.326064	ZNF697	90874	0.637471	SNX3	8724	0.366164	SNRPB2	6629	0.41748
RP13-25N22.1	338651	0.326025	ZNF384	171017	0.637448	WWC2	80014	0.366159	GNG2	54331	0.417357
SORBS2	8470	0.325989	PCDHB8	56128	0.637349	GPR17	2840	0.366088	MSH2	4436	0.417345
MCHR1	2847	0.325984	UGGT1	56886	0.637218	KCNJ8	3764	0.366057	RBM18	92400	0.417334
PACS2	23241	0.325931	PHF16	9767	0.637102	GNG12	55970	0.36597	ATP6V1D	51382	0.417309
GM2A	2760	0.325854	SYNRG	11276	0.637069	ATP2A2	488	0.365933	DHX9	1660	0.417278
SEPP1	6414	0.325813	GNL2	29889	0.636897	CRAT	1384	0.365788	BMI1	648	0.417248
DGKE	8526	0.325776	RNF122	79845	0.636846	RNF135	84282	0.365726	SPCS1	28972	0.417134
SRPR	6734	0.325561	TMEM74	157753	0.636818	IL6ST	3572	0.365637	ALDH5A1	7915	0.417069
FRMPD4	9758	0.325549	THUMPD3	25917	0.636799	BMP6	654	0.365569	AC044839.2	374387	0.416942
EVI2A	2123	0.325451	RNF219	79596	0.636772	TNS3	64759	0.365464	AC114947.2	167359	0.41691
PPP1R1A	5502	0.325328	GNG2	54331	0.636733	VASP	7408	0.365423	NOLC1	9221	0.416852
SIK3	23387	0.325295	KLHL9	55958	0.636709	MYOF	26509	0.365244	LSM12	124801	0.416829
PAK3	5063	0.325272	QARS	5859	0.636647	FLOT2	2319	0.365188	RABGAP1	23637	0.416812
PABPC1L2B	645974	0.325208	RPRD2	23248	0.636643	COBL	23242	0.365085	RFWD2	64326	0.416672
CCDC69	26112	0.325184	MLL3	58508	0.636629	SNX18	112574	0.3649	RILPL2	196383	0.416664
ITM2B	9445	0.325099	CRAMP1L	57585	0.636593	FEZ2	9637	0.364827	MED29	55588	0.416409
PDZD2	23037	0.325081	MATR3	9782	0.636418	RP11-392O18.1	51714	0.364736	DSTN	11034	0.41633
TLN2	83660	0.324959	RBMX	27316	0.636386	TRIM25	7706	0.364652	AC009171.1	51025	0.416301
GPR116	221395	0.324946	GSK3B	2932	0.636358	HLA-A	3105	0.364623	SEC61G	23480	0.416185
CCDC48	79825	0.324771	LRRC49	54839	0.636192	CASC4	113201	0.364608	SPAG16	79582	0.416087
CPEB3	22849	0.324717	CSNK1G3	1456	0.636139	HSPB1	3315	0.364589	CDKL2	8999	0.415999
CADPS	8618	0.324583	ZSCAN30	100101467	0.636089	C9orf25	203259	0.364558	SLC15A2	6565	0.415861
SPAG1	6674	0.324533	TRIM67	440730	0.63581	KLF15	28999	0.36446	SPRED1	161742	0.415724
TMEM233	387890	0.324518	GPR21	2844	0.635763	SLC43A3	29015	0.364333	ADAR	103	0.415681
SMAD3	4088	0.324503	ITGB3	3690	0.635751	EDNRA	1909	0.364318	PSMB3	5691	0.415493
PLA2G16	11145	0.324496	ZNF549	256051	0.635517	AGFG2	3268	0.364243	DACT3	147906	0.415389
HSPA2	3306	0.324349	GLB1L2	89944	0.635487	AGRN	375790	0.364223	SCCPDH	51097	0.415133
DNAJC12	56521	0.324317	ZNF259	8882	0.635417	ABHD3	171586	0.3642	GOLGB1	2804	0.415033
SLC2A3	6515	0.324288	C6orf64	55776	0.635364	PARD3	56288	0.363943	UBE2D2	7322	0.414898
RRBP1	6238	0.324166	TMPO	7112	0.635249	SLC41A3	54946	0.363931	HBQ1	3049	0.414773
FBXL14	144699	0.32414	ZNF519	162655	0.635156	COL9A1	1297	0.363848	PTRHD1	391356	0.414744
THBS2	7058	0.324042	KIAA1598	57698	0.634979	NAT8L	339983	0.363827	FAM161A	84140	0.414712
USP32	100506882	0.323988	WDR43	23160	0.634861	PEX10	5192	0.363781	KIAA2013	90231	0.414528
ENTPD3	956	0.323912	ZNF93	81931	0.634857	C14orf159	80017	0.363719	TM2D1	83941	0.414371
SLC9A1	6548	0.323814	YTHDF2	51441	0.634855	UACA	55075	0.363524	KIF1B	23095	0.414362
DCAF8	50717	0.323729	ZNF217	7764	0.634846	ATP10A	57194	0.363401	ANXA11	311	0.414243
PLCD3	113026	0.323694	TTC28-AS1	284900	0.634826	TLK1	9874	0.363387	TNNT1	7138	0.414026
AC109315.1	100287225	0.323684	NCK2	8440	0.634824	ITSN2	50618	0.363387	AHR	196	0.414025
RASSF8	11228	0.323648	MPP3	4356	0.634823	ARAF	369	0.363335	ENO1	2023	0.413978
CAMKK2	10645	0.323584	ZNF451	26036	0.634786	BBS5	129880	0.363319	NPHP4	261734	0.413759
EPB41L3	23136	0.323557	PRRC2B	84726	0.634738	SIX5	147912	0.363262	NWD1	284434	0.413675
IFIT3	3437	0.323555	ZNF585A	199704	0.634731	CASKIN2	57513	0.362997	ENY2	56943	0.413547
FAM55C	91775	0.323544	WAPAL	23063	0.634699	KIAA0494	9813	0.362915	APOA1BP	128240	0.413536
CHST6	4166	0.32349	ZNF254	9534	0.634694	NLGN3	54413	0.362824	ERICH1	157697	0.413427
SYT1	6857	0.323392	HMGXB4	10042	0.634605	PRDX6	9588	0.362795	IDH2	3418	0.413303
TNS1	7145	0.323343	ZNF749	388567	0.634582	WWC3	55841	0.362722	ATR	545	0.413265
HLA-DRB5	3127	0.323325	GGNBP2	79893	0.634563	CALR	811	0.362678	C12orf4	57102	0.41294
TOLLIP	54472	0.32325	ZNF527	84503	0.63453	PPFIA1	8500	0.362632	IRS2	8660	0.412935
RYR1	6261	0.323124	KIAA0528	9847	0.634293	PAK4	10298	0.362572	DUSP3	1845	0.412787
KLHL34	257240	0.323048	TIA1	7072	0.634276	TRAK1	22906	0.362521	SH3GL3	6457	0.412756
PCNXL2	80003	0.322902	RIOK3	8780	0.63423	SLC7A1	6541	0.362464	ACO2	50	0.412535
PCP4L1	654790	0.322779	TMEM108	66000	0.634141	MOV10	4343	0.362385	NUDCD2	134492	0.41249
PDE7B	27115	0.32251	KIT	3815	0.634119	PURA	5813	0.362377	PITPNA	5306	0.412451
TDRD6	221400	0.322405	MAML3	55534	0.634115	ATXN1L	342371	0.362335	CNPY2	10330	0.412444
FGFR1OP2	26127	0.322215	PIK3CA	5290	0.634102	TMEM220	388335	0.362263	WDR16	146845	0.412438
SNX9	51429	0.32217	FRMD4B	23150	0.634051	UBTD1	80019	0.36203	C1orf53	388722	0.412317
PLEC	5339	0.322076	CDV3	55573	0.634022	ASB3	100302652	0.361954	MIF	4282	0.412309
CNKSR2	22866	0.321915	TIFA	92610	0.633967	EGFR	1956	0.361949	TP53BP2	7159	0.412294
PKP4	8502	0.321906	C5orf42	65250	0.63395	PDAP1	11333	0.361947	LOC387820	387820	0.412283
KIAA1377	57562	0.321819	KIAA1430	57587	0.633802	CRYZ	1429	0.361915	LRRC62	114794	0.412222
ANLN	54443	0.321812	HAUS3	79441	0.63363	GPR75	10936	0.361913	EXOC6	54536	0.412208
DNAJC24	120526	0.321765	EIF4A1	1973	0.633574	ABHD11	83451	0.361783	VPS29	51699	0.412154
ACADSB	36	0.3217	VEZT	55591	0.633542	UNC119B	84747	0.361601	FAM86B1	85002	0.412145
CTD-2292P10.4	100288181	0.321693	ZNF345	25850	0.633427	SUMF1	285362	0.361512	LMO3	55885	0.411968
SLC5A11	115584	0.321673	ALG10B	144245	0.633353	HEATR2	54919	0.361397	SLC25A18	83733	0.411961
CASQ2	845	0.321649	ZEB2	9839	0.633342	ABLIM1	3983	0.361349	ELAC2	60528	0.411926
STXBP3	6814	0.321634	NEDD4L	23327	0.633326	AGTRAP	57085	0.361326	ZFR2	23217	0.411882
ADAMTS8	11095	0.321553	RSPRY1	89970	0.633287	ITM2B	9445	0.361315	C16orf74	404550	0.411869
NAPB	63908	0.321438	MYCNOS	10408	0.633285	IFNAR1	3454	0.361242	FZD4	8322	0.411846
BRI3BP	140707	0.321362	POGZ	23126	0.633192	CDC14A	8556	0.361033	BRD4	23476	0.4118
APOL2	23780	0.321297	ATP11C	286410	0.633182	FMR1	2332	0.361032	AGBL4	84871	0.411748
SLC2A11	66035	0.321077	DCHS1	8642	0.633114	HHIPL1	84439	0.361021	ZNF354A	6940	0.411738
PDCD6IP	10015	0.321068	ZNF124	7678	0.633081	ADHFE1	137872	0.360996	TANC2	26115	0.411691
PLCXD3	345557	0.321059	COIL	8161	0.633038	KANK3	256949	0.360937	ADRB2	154	0.411528
FLNC	2318	0.320893	SBK1	388228	0.633002	MAPKAPK2	9261	0.360915	IFNGR2	3460	0.411422
DNAH7	56171	0.320864	ZNF586	54807	0.632933	ARHGEF4	50649	0.360902	MT3	4504	0.41139
ZNF706	51123	0.320752	ZNF766	90321	0.632904	C1QA	712	0.360874	RAB40B	10966	0.411275
PLXDC1	57125	0.320714	MAP1B	4131	0.632777	SLC35A4	113829	0.360698	AC005152.2	400618	0.411249
ADCY9	115	0.320695	SMARCC1	6599	0.6326	PIPOX	51268	0.36064	LLPH	84298	0.411204
PRNP	5621	0.320687	CACHD1	57685	0.632589	TSPAN9	10867	0.360618	ARL2BP	23568	0.411185
FAM107B	83641	0.320633	SLC35G1	159371	0.632498	IMPACT	55364	0.360563	PLDN	26258	0.411145
HCN2	610	0.320505	SEMA6D	80031	0.632489	LAMA2	3908	0.360552	ZFR	51663	0.411049
TOM1	10043	0.320488	KIAA0947	23379	0.632304	DIS3L	115752	0.360522	BBIP1	92482	0.410783
TNFSF4	7292	0.320462	C14orf133	63894	0.632275	TGFBR3	7049	0.360448	MT1H	4496	0.410776
WWC2	80014	0.320387	GPR12	2835	0.632255	PPARD	5467	0.360351	C16orf75	116028	0.410732
PRDM5	11107	0.320312	MLH3	27030	0.632247	INHBB	3625	0.360295	MORN4	118812	0.410719
SPNS2	124976	0.320266	KIAA1826	84437	0.632175	ZFYVE21	79038	0.36015	RAB5C	5878	0.410693
ATP6V1C1	528	0.320067	MTSS1	9788	0.632009	SOX17	64321	0.360146	RGMB	285704	0.410646
FHL5	9457	0.320051	BAG6	7917	0.632005	EFHD1	80303	0.360106	MECR	51102	0.410443
ENTPD4	9583	0.320039	TMCC1	23023	0.631974	HMGCS1	3157	0.360057	LSMD1	84316	0.410414
FAIM2	23017	0.319941	FAM115A	9747	0.63192	TPP1	1200	0.360049	CENPF	1063	0.410394
APLP2	334	0.319918	FAM118B	79607	0.631813	CEP112	201134	0.35999	TMEM158	25907	0.410349
39326	989	0.319787	NUPL1	9818	0.631631	MAPKAPK3	7867	0.359989	RNF181	51255	0.410228
FBXL16	146330	0.319719	MARK3	4140	0.631593	PLS3	5358	0.35994	RABEP1	9135	0.41006
PRKCA	5578	0.319706	ZMYM1	79830	0.631533	SPTLC2	9517	0.359911	NDFIP2	54602	0.410044
TMEM132C	92293	0.319664	TSC2	7249	0.631502	RHBDF1	64285	0.359833	MIB1	57534	0.410027
NMT1	4836	0.319501	ODC1	4953	0.631496	GLRA1	2741	0.359736	PSD	5662	0.410017
NPTN	27020	0.319462	ASTN2	23245	0.631489	SPAG16	79582	0.359718	EFHB	151651	0.410012
ZNF385B	151126	0.319412	PANK3	79646	0.631477	TPM1	7168	0.35969	VIM	7431	0.409878
CPLX1	10815	0.319393	TCF20	6942	0.631464	PAM	5066	0.359647	SEC11C	90701	0.409791
ELMO1	9844	0.319348	LRRC7	57554	0.631462	RBBP7	5931	0.35939	RILPL1	353116	0.409747
SPTBN4	57731	0.319331	PGD	5226	0.631408	39326	989	0.359266	LARP1	23367	0.409745
SGK2	10110	0.31924	MYT1	4661	0.631389	WIPI2	26100	0.35917	RFPL1-AS1	10740	0.409734
EPS15	2060	0.319206	TP53INP1	94241	0.631385	LITAF	9516	0.359061	C2orf43	60526	0.409672
IQSEC2	23096	0.319152	SCRT2	85508	0.631369	BTBD17	388419	0.359025	ADH5	128	0.40963
SV2C	22987	0.319144	F2R	2149	0.631364	SAMD4A	23034	0.35899	PHF21B	112885	0.409628
OPA3	80207	0.319133	CNTNAP2	26047	0.631359	SPECC1	92521	0.35892	TMEM54	113452	0.409614
MAL	4118	0.319082	DDHD2	23259	0.63131	ZMAT3	64393	0.358915	TMEM47	83604	0.4096
XK	7504	0.319017	INTS4	92105	0.631232	EFHA1	221154	0.35889	RNF208	727800	0.409222
AC064875.2	100506474	0.318992	SMG8	55181	0.631232	WWC1	23286	0.358884	LY96	23643	0.409156
NDUFA5	4698	0.318977	MIA3	375056	0.631205	PACSIN2	11252	0.358834	TRIM41	90933	0.409074
KCNC1	3746	0.318835	ZNF689	115509	0.63119	PGAM1	5223	0.358803	PABPC1L	80336	0.408938
FAM78A	286336	0.318832	ANTXR2	118429	0.631154	RBPMS2	348093	0.358703	LINC00087	644596	0.408897
ABCB1	5243	0.318813	ZNF780A	284323	0.631111	SEC14L2	23541	0.358666	EXTL1	2134	0.408854
FOLH1	2346	0.318739	ZNF654	55279	0.631008	PGM5	5239	0.358662	C1QL2	165257	0.408788
NT5C1A	84618	0.318391	EIF3E	3646	0.630919	ECM2	1842	0.358634	PPP2CA	5515	0.408764
LOH12CR1	118426	0.318385	PRKAB2	5565	0.63085	DNM2	1785	0.358545	SETDB2	83852	0.408746
ENPP6	133121	0.318373	ASXL1	171023	0.630753	SIAE	54414	0.358202	SRSF8	10929	0.408649
STAT6	6778	0.318323	DNAJC6	9829	0.630746	KIF13B	23303	0.358123	SIRT5	23408	0.408616
CYP46A1	10858	0.318201	ARID4A	5926	0.630727	PRRG1	5638	0.358084	SURF4	6836	0.408611
VSNL1	7447	0.318156	FASTKD1	79675	0.630674	ROM1	6094	0.357933	AP003108.2	390205	0.408592
TFE3	7030	0.318153	RRM1	6240	0.630615	RNF170	81790	0.357898	C21orf67	84536	0.408551
PLCB1	23236	0.318023	GNAI3	2773	0.630602	HES5	388585	0.357849	TMEM203	94107	0.408443
ABR	29	0.318017	RERE	473	0.630489	GLO1	2739	0.357828	AK5	26289	0.408411
SSFA2	6744	0.317914	WTAP	9589	0.630476	COL14A1	7373	0.357636	RB1CC1	9821	0.408402
ICOSLG	23308	0.317868	SMAD4	4089	0.630388	BMPR1B	658	0.357611	MRPL42P5	359821	0.408269
C1orf192	257177	0.317819	SUFU	51684	0.63037	TMCO3	55002	0.357492	USE1	55850	0.408171
WSCD2	9671	0.317759	FANCE	2178	0.630324	DLC1	10395	0.357386	GMFB	2764	0.408038
KCNH5	27133	0.317732	SP3	6670	0.630303	HIBADH	11112	0.35727	AADAT	51166	0.408002
ZMAT4	79698	0.317682	GSTA4	2941	0.630299	KB-1507C5.2	100506753	0.357236	SPIRE1	56907	0.408001
FLNB	2317	0.317638	MAP2	4133	0.630217	SRXN1	140809	0.357209	SEMA5B	54437	0.407888
BDNF-AS1	497258	0.31756	ZNF501	115560	0.630174	TMEM41B	440026	0.357208	SRD5A3	79644	0.407841
WDR52	55779	0.317475	PGBD1	84547	0.630094	RHPN1	114822	0.356989	IK	3550	0.407647
SCN4B	6330	0.317389	POLR3A	11128	0.630093	WWTR1-AS1	100128025	0.35695	DLG3	1741	0.407625
RXFP3	51289	0.317321	CRY1	1407	0.630073	YES1	7525	0.356914	C1orf230	284485	0.407558
MATN2	4147	0.317321	RFX3	5991	0.629889	SNX21	90203	0.356835	CHST1	8534	0.407503
LSAMP	4045	0.317281	CDC7	8317	0.629883	ZBTB4	57659	0.356835	ADAD2	161931	0.407406
AC074286.1	100130691	0.317242	SMC1A	8243	0.629792	FOXF1	2294	0.356749	PARK7	11315	0.407406
IL1RAP	3556	0.317199	IPO5	3843	0.629688	FAM89A	375061	0.356691	C2orf3	6936	0.40731
FREM1	158326	0.31718	PDE7A	5150	0.629684	PLSCR4	57088	0.356482	RAB3GAP1	22930	0.407264
RBMS3	27303	0.31717	ZBED5	58486	0.629654	PDE5A	8654	0.356234	ACSS3	79611	0.407224
COL18A1	80781	0.317142	PCSK5	5125	0.629546	LACTB2	51110	0.3562	PPIA	5478	0.407204
PHACTR1	221692	0.3171	ZC3H13	23091	0.62954	FOS	2353	0.356154	RALA	5898	0.407183
CLDND1	56650	0.3171	ARID4B	51742	0.629521	OAZ2	4947	0.356154	OXSM	54995	0.40707
LRRC8B	23507	0.317069	TBC1D14	57533	0.629478	TK2	7084	0.356076	CCDC90A	63933	0.40698
BDNF	627	0.316929	ZNF652	22834	0.629359	OBSL1	23363	0.356066	PPP2R5A	5525	0.406961
SYNGR1	9145	0.316927	SERINC2	347735	0.629357	ZADH2	284273	0.356064	KCTD16	57528	0.406947
MEF2D	4209	0.316887	SUPT16H	11198	0.629288	ZCCHC24	219654	0.356046	POLDIP2	26073	0.406909
FBXO10	26267	0.316873	EXOC2	55770	0.629258	GATSL3	652968	0.35583	ABHD13	84945	0.406813
COG6	57511	0.316837	SLC19A2	10560	0.629039	SLC27A1	376497	0.355762	LRRIQ1	84125	0.406811
AC018712.3	91149	0.31678	U2SURP	23350	0.628988	C3orf37	56941	0.355757	MUM1	84939	0.406775
MATR3	9782	0.316697	SEC24C	9632	0.628938	S100A16	140576	0.355751	ARNTL2	56938	0.406701
ANO1	55107	0.316636	IBTK	25998	0.628828	TBC1D16	125058	0.355581	GABRB1	2560	0.406404
MYLK	4638	0.31661	NUP107	57122	0.628807	FECH	2235	0.355446	SOX21	11166	0.406247
MCC	4163	0.316518	AXIN1	8312	0.628725	FBLN5	10516	0.355425	B3GALT2	8707	0.406187
IL17RA	23765	0.316432	SORCS1	114815	0.62869	PRDM16	63976	0.355407	C16orf87	388272	0.406187
TYRO3	7301	0.316378	RECQL	5965	0.628668	CAPNS1	826	0.355378	BLOC1S2	282991	0.406064
ERBB2IP	55914	0.316341	C10orf2	56652	0.62855	DHRS7	51635	0.355292	C8orf59	401466	0.405956
BACE1	23621	0.316308	FLVCR1	28982	0.628522	ACSBG1	23205	0.355262	CEBPA	1050	0.405955
RAD21L1	642636	0.316252	RBM14-RBM4	100526737	0.628411	ACSL6	23305	0.355188	CYP21A2	1589	0.405934
MAN1C1	57134	0.316242	KIAA0240	23506	0.628379	STXBP6	29091	0.355056	DZIP1	22873	0.405899
RABGAP1L	9910	0.316177	TUBB	203068	0.628377	CALU	813	0.355032	MOBKL3	25843	0.405829
CA7	766	0.316152	GRIA1	2890	0.628339	HYOU1	10525	0.35493	MRPL37	51253	0.405759
ST8SIA5	29906	0.31592	CELF2	10659	0.628252	USP53	54532	0.35488	PLK2	10769	0.405619
SIDT2	51092	0.315917	SCN3A	6328	0.628251	SNX17	9784	0.354806	LHX2	9355	0.40559
RASSF3	283349	0.315881	NAV3	89795	0.628192	ASPH	444	0.354653	SPIN2A	54466	0.405456
CNP	1267	0.315876	ACBD6	84320	0.628188	PCGF5	84333	0.354636	C17orf61	254863	0.405451
AGPAT9	84803	0.315799	TSPAN3	10099	0.628169	RARRES2	5919	0.354558	FADS1	3992	0.405269
THRB	7068	0.315737	C2orf42	54980	0.628125	TRIM8	81603	0.354401	NEK6	10783	0.405156
KIAA1199	57214	0.31565	INSR	3643	0.628055	SLC6A11	6538	0.354235	RASGRF2	5924	0.405151
CD274	29126	0.315612	RGS12	6002	0.628007	ACSF2	80221	0.354174	ULK2	9706	0.405112
ALDH5A1	7915	0.31558	ZKSCAN3	80317	0.62798	SLC25A23	79085	0.354174	CCDC34	91057	0.404931
EXTL1	2134	0.315562	DICER1	23405	0.627975	PRKCDBP	112464	0.354116	C1orf228	339541	0.404668
PLXNB3	5365	0.315557	C10orf118	55088	0.62795	SDHA	6389	0.354016	NBPF4	148545	0.40462
NCAM1	4684	0.315542	CSNK2A1	1457	0.627943	C5orf4	10826	0.353908	ARL8A	127829	0.404464
COL4A4	1286	0.315533	ANKLE2	23141	0.62794	ARHGAP42	143872	0.353863	ZC3H14	79882	0.404351
DRP2	1821	0.315461	MED17	9440	0.62791	PDE8A	5151	0.353734	ADIPOR1	51094	0.404331
APBA2	321	0.315262	USP10	9100	0.627777	SERPINB1	1992	0.353629	PSMA5	5686	0.404297
PDZD4	57595	0.315257	EHMT2	10919	0.627682	GPR137B	7107	0.353628	SPEF2	79925	0.404263
CRTAC1	55118	0.315213	ELAVL4	1996	0.62762	ILDR2	387597	0.353506	MSH3	4437	0.404219
SDR16C5	195814	0.315207	ZNF543	125919	0.627549	KIAA1967	57805	0.353397	ZEB2	9839	0.40419
DNM1	1759	0.315194	RP11-142C4.6	283194	0.627461	DYNC1LI2	1783	0.353343	PIGG	54872	0.403983
RPS6KA4	8986	0.315185	WDR82	80335	0.627442	NPNT	255743	0.353338	PRR13	54458	0.403847
GAB1	2549	0.315134	MYCN	4613	0.627404	GRAMD1C	54762	0.353307	PSMB7	5695	0.403842
ANO5	203859	0.315077	TMOD3	29766	0.627068	FAM26E	254228	0.353235	SEPW1	6415	0.403746
C3orf58	205428	0.314895	NVL	4931	0.626959	LRRN1	57633	0.353221	CTNNA2	1496	0.40373
HS6ST2	90161	0.314771	PTPRD	5789	0.626932	ADAM15	8751	0.353215	CAMK2A	815	0.403674
MKX	283078	0.314768	RND3	390	0.6269	ALDH9A1	223	0.353193	PPIAL4G	644591	0.403631
EVPL	2125	0.314758	ELAVL2	1993	0.626892	RGL1	23179	0.353192	NT5C3	51251	0.403518
TMEM229A	730130	0.314751	LCA5	167691	0.626852	C10orf131	100127889	0.35316	FAM98B	283742	0.403503
CABIN1	23523	0.314725	SIGLEC11	114132	0.62675	HAAO	23498	0.353128	ARHGDIA	396	0.403499
SNCG	6623	0.314666	FAM200A	221786	0.626675	MAP4	4134	0.353048	CST3	1471	0.403458
FBLN7	129804	0.314591	OSBPL11	114885	0.626668	AFAP1L2	84632	0.35296	LOC644563	644563	0.403456
TMEM88B	643965	0.314569	SPECC1L	23384	0.626656	GABRB1	2560	0.352903	LOC100287988	100287988	0.403443
KCNJ12	3768	0.314533	ODF2	4957	0.626591	CABLES1	91768	0.352841	CPT1C	126129	0.403383
AC007246.3	728730	0.314479	CCT3	7203	0.626574	UFL1	23376	0.352836	ACSL3	2181	0.403269
DGKQ	1609	0.314434	ZNF629	23361	0.626568	SLC7A11	23657	0.352784	TOMM6	100188893	0.403253
TRAK1	22906	0.31433	FEZF2	55079	0.626394	MTM1	4534	0.352664	C10orf57	84293	0.403211
RAB3IP	117177	0.314318	YLPM1	56252	0.626325	PPIC	5480	0.352645	R3HDM2	22864	0.403192
CACNG2	10369	0.314304	PUS3	83480	0.626274	BCHE	590	0.352625	C17orf108	201229	0.403111
PPP1CA	5499	0.314297	ZNF322	79692	0.626249	STARD8	9754	0.352547	NUDT9	53343	0.4031
GPR180	160897	0.314231	MASP1	5648	0.626232	PPP1R13L	10848	0.352537	CDKL5	6792	0.403098
TLL2	7093	0.31422	GPC2	221914	0.626202	GPR56	9289	0.352429	NOP10	55505	0.402982
FGF14	2259	0.314096	RPL34	6164	0.626169	ITFG3	83986	0.352402	C22orf9	23313	0.402975
SEMA3B	7869	0.314037	ARL5B	221079	0.626154	RNF130	55819	0.351979	PDE2A	5138	0.40297
FBXO41	150726	0.313881	RNF4	6047	0.62611	ICAM1	3383	0.351963	RPS6KC1	26750	0.402825
RP11-430B1.2	100129973	0.313878	TBC1D16	125058	0.626085	C5orf65	389333	0.351904	ADHFE1	137872	0.402816
MGP	4256	0.313719	NCBP2	22916	0.626062	SARDH	1757	0.351669	PDZRN4	29951	0.402788
ARL1	400	0.313683	CSRNP2	81566	0.626	RPS6KA3	6197	0.351651	NCRNA00164	554226	0.402607
MITF	4286	0.313664	C4orf14	84273	0.625994	GLUD2	2747	0.35163	DCTN1	1639	0.402547
SLC9A9	285195	0.313628	KDM1B	221656	0.625993	CPT1A	1374	0.35162	RNF5	6048	0.40252
TUBG2	27175	0.313539	ACTR8	93973	0.625858	SOX21	11166	0.351554	NPY	4852	0.402483
GNAT3	346562	0.313521	DIS3	22894	0.625803	ATP10D	57205	0.351522	PNMA2	10687	0.402439
RNF220	55182	0.31349	ACLY	47	0.625791	TMEM63B	55362	0.351443	UBE2L3	7332	0.402422
NT5DC3	51559	0.313309	RPUSD4	84881	0.625706	C6orf145	221749	0.35134	GLB1	2720	0.402309
ARHGEF2	9181	0.313293	ST8SIA2	8128	0.625701	TMEM204	79652	0.351323	ZFYVE21	79038	0.402069
RAB11FIP4	84440	0.31324	ZCCHC8	55596	0.625594	EPS15	2060	0.351185	TBC1D26	353149	0.401987
R3HDM2	22864	0.31323	EIF2C2	27161	0.62552	RASIP1	54922	0.351177	RIN2	54453	0.401952
RP11-445H22.3	79015	0.313203	RAF1	5894	0.625489	POMT2	29954	0.351173	PRICKLE1	144165	0.401826
GPCPD1	56261	0.313097	SRSF11	9295	0.625472	TMEM64	169200	0.351158	RSPRY1	89970	0.40177
TRPV2	51393	0.31301	MAPK8	5599	0.625351	SLC39A1	27173	0.351117	PEA15	8682	0.40171
MKLN1	4289	0.313004	SCAPER	49855	0.625287	GALNT10	55568	0.351061	ATG16L2	89849	0.401531
CLUL1	27098	0.312985	ZNF287	57336	0.625248	SUOX	6821	0.351036	PSMB4	5692	0.401376
HLA-DPB1	3115	0.31296	ZNF232	7775	0.625218	RP11-204J18.3	100506994	0.350993	ROBLD3	28956	0.401328
KAZALD1	81621	0.312954	WDR20	91833	0.625055	ADPRH	141	0.350978	GRIN1	2902	0.4013
NHSL2	340527	0.312721	GRPEL2	134266	0.624986	PC	5091	0.350848	HNRNPC	3183	0.401276
PTPRF	5792	0.312641	ZNF311	282890	0.624968	ABCB6	10058	0.350765	SORBS1	10580	0.401197
HABP4	22927	0.312633	NOL11	25926	0.624912	LTBP1	4052	0.350683	PUM2	23369	0.401092
ZNF720	124411	0.312633	39142	64844	0.62491	TPST2	8459	0.350666	CSRNP3	80034	0.401042
TMEM125	128218	0.312598	CCNT1	904	0.624904	CYFIP1	23191	0.350517	ADCY2	108	0.401006
NAV3	89795	0.31251	IFT81	28981	0.624816	ZNF503	84858	0.350405	GTPBP6	8225	0.400889
LINGO1	84894	0.312501	RNF130	55819	0.624805	ITGAV	3685	0.350361	LDB2	9079	0.400869
GBP4	115361	0.3125	DDX20	11218	0.624752	FAH	2184	0.350354	AC020663.1	84656	0.40082
CCDC158	339965	0.312473	IRF2BP2	359948	0.624739	FGF11	2256	0.350079	LOC401859	401859	0.400801
SGSM1	129049	0.312422	PTPRZ1	5803	0.624709	SIRT3	23410	0.350032	SLC2A13	114134	0.40078
ANKS1B	56899	0.31233	ZNF493	284443	0.624708	CCNY	219771	0.350026	POLR3H	171568	0.400584
INF2	64423	0.31232	ZNF180	7733	0.624623	FYCO1	79443	0.349917	FAM204A	63877	0.400377
PIKFYVE	200576	0.312188	SRP72	6731	0.624555	SCAMP4	113178	0.349705	WSB2	55884	0.400106
TDRD1	56165	0.312121	IRS1	3667	0.624408	HRSP12	10247	0.349678	COPS6	10980	0.399998
ANKRD40	91369	0.312023	NYNRIN	57523	0.624331	WLS	79971	0.349604	C5orf49	134121	0.399989
OPRM1	4988	0.311968	AKAP9	10142	0.624148	APP	351	0.349452	GLI3	2737	0.399973
TLK1	9874	0.311877	FZD3	7976	0.624126	SLC48A1	55652	0.349394	OAF	220323	0.399766
SMYD1	150572	0.311861	SEC31A	22872	0.624099	MPV17	4358	0.349239	MGC23284	197187	0.399756
TNK2	10188	0.311824	CMTM1	113540	0.624094	TMEM165	55858	0.349215	SUMF1	285362	0.399613
ATP1A1	476	0.311805	PLXNA1	5361	0.624075	SPTBN1	6711	0.349179	ATG12	9140	0.399592
SLC9A7	84679	0.311727	IRGQ	126298	0.623989	ATP6V0E1	8992	0.349166	ATP5J	522	0.399585
RIMS3	9783	0.311704	C16orf87	388272	0.623913	HEG1	57493	0.34903	MRPS18C	51023	0.39954
PION	54103	0.311637	DCAF13	25879	0.62385	ITM2A	9452	0.348972	LOC131055	131055	0.399523
RNF13	11342	0.311621	FEM1B	10116	0.623819	NFKB1	4790	0.348905	M6PR	4074	0.399483
CCDC102B	79839	0.311513	PRDM10	56980	0.623757	TSHZ1	10194	0.34885	F8A1	8263	0.399454
IDH3A	3419	0.311424	PARD6G	84552	0.623546	FAR1	84188	0.348824	RNF5P1	286140	0.399378
KIAA1462	57608	0.311369	PGAP1	80055	0.623475	SCLY	51540	0.34878	COL5A2	1290	0.399337
NPTX1	4884	0.311362	SIRT1	23411	0.623305	DEGS1	8560	0.348775	CHN1	1123	0.399291
FGF9	2254	0.311354	CEP89	84902	0.623239	RNASET2	8635	0.348721	NTN4	59277	0.399236
PPARD	5467	0.311316	CSNK1A1	1452	0.623195	GADD45A	1647	0.348552	HSPA12A	259217	0.39921
STAMBPL1	57559	0.311308	HNRNPH1	3187	0.623181	EDIL3	10085	0.3485	EID1	23741	0.399137
NAT8L	339983	0.311165	YEATS2	55689	0.622998	LAYN	143903	0.348376	PRNP	5621	0.399114
KIF5A	3798	0.31116	PSMA1	5682	0.622914	BIN1	274	0.348347	TMEM160	54958	0.39894
DNAJB2	3300	0.311025	ZNF484	83744	0.622818	TWSG1	57045	0.348317	SDK1	221935	0.398865
HEXIM1	10614	0.31095	MYNN	55892	0.6228	HIGD1A	25994	0.348206	ENOX1	55068	0.398862
MYO1D	4642	0.310915	IRF2BPL	64207	0.622708	FOXQ1	94234	0.348076	RFC5	5985	0.398858
TAPBP	6892	0.310896	ZNF226	7769	0.622681	PPP1R3D	5509	0.347922	C12orf73	728568	0.398839
RAB3B	5865	0.310884	FHDC1	85462	0.622603	ACAA1	30	0.347917	ZNF777	27153	0.398779
AGBL4	84871	0.310875	NUP153	9972	0.622577	INPP4B	8821	0.347841	HINT1	3094	0.398526
DYNLL2	140735	0.310694	C10orf137	26098	0.622363	BLZF1	8548	0.347654	HNMT	3176	0.398491
CD99L2	83692	0.310685	CSE1L	1434	0.62226	PGRMC2	10424	0.347592	UBE2A	7319	0.398439
HLA-DRB1	3123	0.310537	FAM190A	401145	0.62223	SPRY2	10253	0.347554	ATF6	22926	0.398417
ZADH2	284273	0.310509	EIF2S3	1968	0.622127	RHOJ	57381	0.347522	COMMD5	28991	0.398413
LONRF3	79836	0.310399	BCL2	596	0.6221	FERMT2	10979	0.347411	FAM3C	10447	0.398379
LAMP1	3916	0.31033	PTDSS1	9791	0.62204	SORBS3	10174	0.347365	VPS13A	23230	0.398293
KCNQ2	3785	0.310325	SLC4A7	9497	0.622031	CXCL12	6387	0.347338	SUMO3	6612	0.398192
LIG4	3981	0.310272	ARG2	384	0.621912	IRAK1	3654	0.347178	ITFG1	81533	0.398118
NDRG3	57446	0.31021	VEZF1	7716	0.621898	SELENBP1	8991	0.347087	UFC1	51506	0.398068
TRPC3	7222	0.31019	TARS	6897	0.621874	CRB2	286204	0.347039	PPHLN1	51535	0.397953
ESYT2	57488	0.31018	FOXJ2	55810	0.621859	TRAF3IP1	26146	0.346976	THAP4	51078	0.397926
TMEM235	283999	0.310178	NDUFB9	4715	0.621823	SLC1A2	6506	0.346878	CACNB1	782	0.397896
TESK2	10420	0.310065	ZNF202	7753	0.621781	ARSE	415	0.346745	LOC100288117	100288117	0.397756
SPTBN1	6711	0.310036	ZFP28	140612	0.621761	PPP1R16A	84988	0.346712	TMED5	50999	0.397725
LRRC6	23639	0.309911	CHRNA5	1138	0.621654	JMJD8	339123	0.346704	PLCB1	23236	0.397624
PDE8B	8622	0.309876	ARHGEF2	9181	0.621621	MACF1	23499	0.34656	USP43	124739	0.39741
STX16	8675	0.309869	JAKMIP2	9832	0.621539	TEX261	113419	0.346435	C16orf59	80178	0.397405
GJC2	57165	0.309794	GMPS	8833	0.621482	LAMC1	3915	0.346372	CCZ1B	221960	0.397341
CRYAB	1410	0.309778	MTMR4	9110	0.621454	SDC3	9672	0.346329	ANKRD20A1	441425	0.39727
FAM122B	159090	0.30976	ANP32AP1	723972	0.621317	CTDSP2	10106	0.346321	MDH1B	130752	0.397239
CTSB	1508	0.309741	ZNF224	100379224	0.621133	DDX3Y	8653	0.346302	KCNQ2	3785	0.397209
MTRR	4552	0.309664	NUP93	9688	0.620994	CYR61	3491	0.346202	PCDH8	5100	0.397063
AJAP1	55966	0.309566	GTF2A1	2957	0.62096	C14orf86	283592	0.346145	DNAH5	1767	0.397053
PDE4D	5144	0.30953	PPAP2A	8611	0.62091	DLAT	1737	0.346053	COL11A1	1301	0.397037
ZCCHC2	54877	0.309458	LGALSL	29094	0.620845	SLC39A12	221074	0.346014	F11R	50848	0.397035
SPRYD3	84926	0.309458	ZBTB24	9841	0.620803	APBB2	323	0.346003	GDE1	51573	0.397011
SHANK2	22941	0.309453	TRIM36	55521	0.62079	PLD2	5338	0.345994	LZTS1	11178	0.396884
AGFG2	3268	0.309417	ZNF264	9422	0.620667	ME1	4199	0.345985	MRPS21	54460	0.396759
EGR2	1959	0.309389	DCP2	167227	0.620617	SYPL1	6856	0.345954	TTC3	7267	0.396652
SRPK3	26576	0.309382	TTF1	7270	0.62061	SREBF1	6720	0.345928	LRRC34	151827	0.396509
LACC1	144811	0.309354	EPC2	26122	0.620461	RTKN	6242	0.3459	PML	5371	0.396492
OMG	4974	0.309329	ZNF852	285346	0.620314	SPG20	23111	0.345805	LOC100132214	100132214	0.396425
FKBP15	23307	0.309117	C9orf93	203238	0.620312	NACC1	112939	0.34576	LOC100127891	100127891	0.396345
USP2	9099	0.30892	GNA13	10672	0.620114	RAB5B	5869	0.34565	KLHL12	59349	0.396243
CYP7B1	9420	0.308832	YBX1	4904	0.620097	ABI1	10006	0.345644	KIAA1310	55683	0.396218
BCO2	83875	0.308813	LMBR1L	55716	0.620092	RNF141	50862	0.345597	NDUFA2	4695	0.396164
SGMS2	166929	0.308767	SPIRE1	56907	0.620041	SAMD4B	55095	0.345543	ZFP62	643836	0.396041
GJB1	2705	0.30872	NARS2	79731	0.619998	PLEKHH3	79990	0.345534	ZNF516	9658	0.396023
OTOGL	283310	0.308704	ABR	29	0.619987	MSRB3	253827	0.345444	DOK5	55816	0.395926
KNDC1	85442	0.308674	RBM34	23029	0.619987	LMBRD1	55788	0.345369	AMZ1	155185	0.395914
KCNJ3	3760	0.308659	CBLL1	79872	0.619929	CREB3L2	64764	0.345277	PTGES3	10728	0.395901
TRIM25	7706	0.308554	NAA15	80155	0.619925	PTK2	5747	0.345222	CXorf40A	91966	0.395882
SNCB	6620	0.30849	PATZ1	23598	0.619881	EPN2	22905	0.34521	AGBL5	60509	0.395552
RASAL1	8437	0.308438	CSNK1A1L	122011	0.619878	GDF1	2657	0.345181	SLCO1C1	53919	0.395465
DMBT1	1755	0.308245	ZNF121	7675	0.619865	CERS1	10715	0.345181	C1D	10438	0.395431
AC058791.2	378805	0.308208	PCDHB18	54660	0.61969	LYPLAL1	127018	0.345	CKS1BP6	652904	0.395372
WIPF1	7456	0.308098	NCBP1	4686	0.619611	GRAMD3	65983	0.344985	CHCHD5	84269	0.395303
CDK18	5129	0.307996	ZNF229	7772	0.61952	AQP4	361	0.344805	DOCK7	85440	0.395301
TRAK2	66008	0.30789	AC007092.1	400955	0.619515	TNFRSF1B	7133	0.344767	CTSH	1512	0.395262
OSTF1	26578	0.307702	RBM10	8241	0.619475	CBX1	10951	0.344743	CEBPD	1052	0.395207
RASGRP3	25780	0.307661	NEO1	4756	0.619418	LY75	4065	0.344735	WIPF2	147179	0.395176
PRR18	285800	0.307625	ZUFSP	221302	0.61936	CD302	9936	0.344735	AKR7L	246181	0.395163
DYNLT3	6990	0.307624	DROSHA	29102	0.619334	LIMS1	3987	0.344698	WNT10B	7480	0.395142
PVALB	5816	0.307588	TFAM	7019	0.619301	RELL1	768211	0.344659	PTPRZ1	5803	0.39493
C3orf49	132200	0.307573	ZNF558	148156	0.619246	EAF2	55840	0.344623	SSBP1	6742	0.394841
UTRN	7402	0.307557	CTR9	9646	0.619182	C6orf1	221491	0.344594	POMGNT1	55624	0.394832
PPTC7	160760	0.30755	ZNF490	57474	0.619061	SAV1	60485	0.344594	GPR137B	7107	0.394738
SLC9A2	6549	0.307521	KLHL15	80311	0.619061	TMCC3	57458	0.344581	C6orf115	58527	0.394643
PVRL1	5818	0.3075	TBC1D30	23329	0.618995	STAT1	6772	0.344553	EIF3M	10480	0.394581
VPS53	55275	0.307466	ZBTB37	84614	0.618967	MRVI1	10335	0.344492	MAPK10	5602	0.394452
LY6K	54742	0.30746	MTMR1	8776	0.618876	FYN	2534	0.344469	ZNF135	7694	0.394424
NCALD	83988	0.307408	URB1	9875	0.618804	FERMT3	83706	0.344319	THYN1	29087	0.394346
RP11-168G16.1	388182	0.30736	CDK5RAP2	55755	0.618796	GPR123	84435	0.344293	YBX2	51087	0.394283
HAPLN2	60484	0.307314	RNF165	494470	0.618697	ADRA1A	148	0.344246	TG	7038	0.39426
DMXL1	1657	0.307197	FAM135A	57579	0.618682	TACC1	6867	0.344238	PPM1B	5495	0.394124
PCDH15	65217	0.307184	ETNK1	55500	0.618626	DLG4	1742	0.344234	CMC2	56942	0.394102
GOT1	2805	0.307114	EED	8726	0.618604	FAM81A	145773	0.344171	FTH1P20	729009	0.393914
RNF128	79589	0.30706	CHML	1122	0.618591	ERC1	23085	0.344021	NEK11	79858	0.393808
KIAA1045	23349	0.30706	POP1	10940	0.618586	NFATC4	4776	0.343987	USP46	64854	0.393756
FAM190B	54462	0.306912	KLF3	51274	0.618489	MAGI1	9223	0.343982	PDCD5	9141	0.393732
PTCHD1	139411	0.306773	RALGPS1	9649	0.618439	GRIK4	2900	0.343885	ROBO3	64221	0.393683
ABLIM2	84448	0.306729	PPM1D	8493	0.618386	MRC2	9902	0.343824	ABCC9	10060	0.393627
RP11-318M2.2	100499183	0.306623	ANKRD12	23253	0.618377	ORAI3	93129	0.343517	FAM32A	26017	0.393516
COL4A5	1287	0.306564	SND1	27044	0.618259	ZNFX1	57169	0.34347	PCGF5	84333	0.393334
RXFP1	59350	0.306512	RBM22	55696	0.618112	EFCAB11	90141	0.343377	RAB11A	8766	0.393271
FAM98A	25940	0.306468	MICAL1	64780	0.618097	CYTH3	9265	0.343349	MYBPHL	343263	0.393145
TDO2	6999	0.306422	MAPK6	5597	0.618047	TMEM109	79073	0.343201	BCAP31	10134	0.393128
OTUD7B	56957	0.306413	SFMBT1	51460	0.617883	CASP9	842	0.343169	CDH9	1007	0.393087
AFAP1L2	84632	0.306402	ATP7A	538	0.617848	LPCAT2	54947	0.343074	C2orf80	389073	0.393018
C2CD2	25966	0.306235	PHACTR1	221692	0.617845	TM7SF2	7108	0.342921	FTHL16	2495	0.39289
CHRD	8646	0.306081	MEX3B	84206	0.617813	C1QTNF1	114897	0.342889	C2orf39	92749	0.392867
VGF	7425	0.306008	ISLR2	57611	0.617801	SLC40A1	30061	0.342826	PTPMT1	114971	0.392819
MAOB	4129	0.305983	ZNF141	7700	0.617742	SNX5	27131	0.342705	CACNA2D1	781	0.392708
PLEKHA2	59339	0.305975	ARSK	153642	0.617716	ARID5B	84159	0.342589	GABRG1	2565	0.392703
TCP11L1	55346	0.305974	ACVR1B	91	0.617709	UNC93B1	81622	0.342529	TSPYL1	7259	0.392672
SHROOM1	134549	0.305959	IPMK	253430	0.617696	P2RY1	5028	0.342501	NAV1	89796	0.392627
PLLP	51090	0.305912	UTS2D	257313	0.61751	PDZRN3	23024	0.342484	PPP4R4	57718	0.392603
RAB3GAP1	22930	0.30589	KCTD12	115207	0.617446	RP11-574F21.2	100287049	0.342284	C13orf38	728591	0.392596
ITGA9	3680	0.305836	HMGA1	3159	0.617423	NPAS3	64067	0.342283	COX7C	1350	0.392539
SH3PXD2A	9644	0.305818	PCBP2	5094	0.617322	RNPEPL1	57140	0.342221	ZFAND5	7763	0.3921
RTKN	6242	0.305799	AKR1A1	10327	0.617305	NAGLU	4669	0.342203	STK4	6789	0.392095
EGR4	1961	0.305751	PCYT1B	9468	0.617281	NKX6-1	4825	0.342191	LOC729164	729164	0.391906
MFSD6	54842	0.305668	FAM193A	8603	0.61724	GPNMB	10457	0.342122	LRRTM1	347730	0.391899
KBTBD3	143879	0.305668	CSRP2	1466	0.617238	CTSF	8722	0.342051	LRRC8B	23507	0.391859
PPAPDC3	84814	0.305598	DNAJC18	202052	0.617187	VPS52	6293	0.341784	PMPCB	9512	0.391854
RP11-399O19.5	100132116	0.305561	YWHAZ	7534	0.617162	PNPLA6	10908	0.341701	DSCAML1	57453	0.391732
FEZ2	9637	0.305521	C8orf83	286144	0.617139	TMEM50A	23585	0.341611	PHF14	9678	0.391729
ZNF808	388558	0.305518	PCDHB16	57717	0.617131	TRPS1	7227	0.341591	NF2	4771	0.391692
DNAJC21	134218	0.305431	ZBTB11	27107	0.617128	IGSF1	3547	0.341554	DDA1	79016	0.39165
GNL1	2794	0.305413	MAPK7	5598	0.617096	SH2B3	10019	0.34148	BMS1	9790	0.391537
ARRDC2	27106	0.305371	DCAF5	8816	0.617084	SLC25A20	788	0.341435	EGLN1	54583	0.391509
USP54	159195	0.305303	LDB1	8861	0.617066	MPDZ	8777	0.341343	TTC18	118491	0.391446
LPAR1	1902	0.305274	NEDD9	4739	0.616989	KLHDC4	54758	0.341343	MYO6	4646	0.391439
ROCK2	9475	0.305133	ZNF561	93134	0.616955	TBXA2R	6915	0.341321	KCNMB4	27345	0.391268
BCL2L13	23786	0.305061	C9orf64	84267	0.616829	ID3	3399	0.341275	LINC00086	399668	0.391193
C8orf46	254778	0.30503	BAZ1B	9031	0.616826	SDF4	51150	0.341255	DGKZ	8525	0.39119
ARHGAP6	395	0.305011	KLHDC10	23008	0.616783	SLC19A1	6573	0.341183	NNAT	4826	0.391189
CA13	377677	0.305004	LRRC55	219527	0.616712	CD38	952	0.341169	RPL7L1	285855	0.391066
NIPAL4	348938	0.304999	FAM161A	84140	0.616693	ITPK1	3705	0.341164	DDT	1652	0.390907
CYP1A1	1543	0.304955	SF3B1	23451	0.616663	GLTP	51228	0.341136	LOC729313	729313	0.39089
KIF12	113220	0.304949	POLR1A	25885	0.616586	C7orf42	55069	0.341128	ZNF511	118472	0.390845
GPRC5B	51704	0.304721	ESCO1	114799	0.616443	IMPA2	3613	0.341128	CAMTA1	23261	0.390538
PDZRN3	23024	0.304629	UBTF	7343	0.616395	BDH2	56898	0.341126	DACH2	117154	0.390382
UNC5B	219699	0.304604	GTF2IRD1	9569	0.61626	DNER	92737	0.34098	VASN	114990	0.390245
PAX2	5076	0.30457	USP24	23358	0.616103	PPP2CB	5516	0.340875	C1orf88	128344	0.390229
KCTD1	284252	0.304413	ARFGEF1	10565	0.616056	GBP4	115361	0.340734	CYB561	1534	0.390189
THEM4	117145	0.304361	KCTD7	27342	0.615957	PHKA2	5256	0.340731	C21orf2	755	0.390181
CA11	770	0.304275	PCM1	5108	0.615855	TNK2	10188	0.340692	FAM131A	131408	0.390111
CYS1	192668	0.304213	RBM3	5935	0.615848	LHFPL2	10184	0.340649	HTRA2	27429	0.390088
VSTM4	196740	0.304209	DYRK1A	1859	0.615777	ANGPTL2	23452	0.340579	ANXA1	301	0.389958
SNORD108	338427	0.30416	SOX11	6664	0.615709	WNK1	65125	0.340579	SPG21	51324	0.389824
AC018647.3	100506725	0.304156	CADM1	23705	0.615605	TCHP	84260	0.340543	FAF1	11124	0.389746
ATXN1	6310	0.304103	PSME4	23198	0.615604	C1QTNF7	114905	0.340368	SQLE	6713	0.389743
RAP1GAP2	23108	0.303999	CCT6A	908	0.615508	LONP1	9361	0.340316	MYCN	4613	0.389684
PAX7	5081	0.303964	ST7-AS2	93654	0.615367	NDRG4	65009	0.340278	SYT11	23208	0.389495
MTMR10	54893	0.303849	DIP2C	22982	0.615264	PITPNM1	9600	0.340234	KNDC1	85442	0.38949
BFSP1	631	0.303805	GFPT1	2673	0.615264	VCAM1	7412	0.340163	TXNL4A	10907	0.389486
SNX10	29887	0.303701	ZNF627	199692	0.615256	COL6A2	1292	0.340145	SERINC1	57515	0.389412
MAP6D1	79929	0.303647	EIF4E2	9470	0.615231	TICAM2	100302736	0.340118	TOMM5	401505	0.389387
CCDC152	100129792	0.303611	ILF2	3608	0.615227	STK39	27347	0.33994	C19orf70	125988	0.389383
ZNF541	84215	0.303446	PRPF6	24148	0.61516	VPS37C	55048	0.339805	CDC42	998	0.389255
GRIP1	23426	0.303236	MTMR3	8897	0.615118	SGCD	6444	0.339803	PRKAR1A	5573	0.38923
ZDHHC20	253832	0.303208	HUWE1	10075	0.6151	SLITRK2	84631	0.339696	WDR54	84058	0.389016
TAP2	6891	0.303162	RSL1D1	26156	0.615076	SNX2	6643	0.339676	TMSB4X	7114	0.388892
ARNT2	9915	0.303162	TP53BP1	7158	0.614985	C9orf114	51490	0.339664	RP11-807H7.1	100144602	0.388707
COL10A1	1300	0.303027	DCAF12	25853	0.614982	ADA	100	0.33951	IQCK	124152	0.388693
DUSP3	1845	0.303015	SET	6418	0.614755	F8	2157	0.339491	TMEM33	55161	0.388577
SGCZ	137868	0.303008	RAPH1	65059	0.614672	CIB1	10519	0.339398	LMO7	4008	0.388448
FKBP11	51303	0.302986	PYGO1	26108	0.614525	PDE7B	27115	0.339351	CXCL14	9547	0.38842
CLDN12	9069	0.302909	TRAFD1	10906	0.614427	EIF1AY	9086	0.33935	KIF21B	23046	0.388229
RERE	473	0.302788	ATAT1	79969	0.614363	CALCOCO2	10241	0.33933	WDR4	10785	0.38818
SOX10	6663	0.30274	ATF2	1386	0.614281	EHBP1L1	254102	0.339039	DCLK1	9201	0.388122
SNORD64	347686	0.302726	CCNG2	901	0.614273	SESN2	83667	0.339023	G3BP2	9908	0.388118
ELOVL1	64834	0.302405	MTMR8	55613	0.614228	PDGFA	5154	0.338847	C14orf156	81892	0.388072
AIPL1	23746	0.302179	WDR36	134430	0.614183	GPER	2852	0.338776	AP3M2	10947	0.388061
CLCN4	1183	0.30196	DHX8	1659	0.614144	PADI2	11240	0.338747	LHX6	26468	0.388003
RP11-267N12.3	8490	0.301936	RAD50	10111	0.614113	MSI2	124540	0.33873	RAD51L3	5892	0.387945
BBX	56987	0.301902	SKIV2L2	23517	0.614017	DYNLL2	140735	0.338638	ALDOA	226	0.387929
KCNQ4	9132	0.301893	TLE4	7091	0.613923	INS-IGF2	723961	0.338628	NELL2	4753	0.38789
MAPK9	5601	0.30177	TAF1L	138474	0.613911	SLC24A1	9187	0.338613	CLSTN1	22883	0.387845
TBC1D29	26083	0.301758	ANKRD45	339416	0.613879	DNAJB11	51726	0.338603	B3GNT9	84752	0.387836
KANK1	23189	0.301694	CEP120	153241	0.613858	OTUD5	55593	0.338562	THY1	7070	0.387732
KIAA0284	283638	0.301683	RMI1	80010	0.613829	LMCD1	29995	0.338549	MRM1	79922	0.38772
SLC25A27	9481	0.301679	CBX1	10951	0.613823	SYNGR2	9144	0.338538	PCDHB9	56127	0.387678
PELI3	246330	0.301673	C7orf26	79034	0.613772	FAM59B	150946	0.338343	C1orf31	388753	0.387567
VSTM2A	222008	0.301667	AL391421.1	100131132	0.613718	PRODH	5625	0.338342	METAP1	23173	0.387478
SLC6A8	6535	0.301662	VRK1	7443	0.61358	SLC25A48	153328	0.338265	DPM1	8813	0.38745
CTD-2536I1.1	400456	0.301588	KIAA0922	23240	0.613569	NCAM1	4684	0.338211	C8orf46	254778	0.387421
40057	10801	0.301579	RP11-216F19.1	100128640	0.613517	NFATC1	4772	0.338047	TM7SF2	7108	0.387342
CA14	23632	0.30157	CCT2	10576	0.6135	INPP5D	3635	0.337968	KIF16B	55614	0.387339
PNMA3	29944	0.301494	SMARCB1	6598	0.613125	WIPF2	147179	0.337877	ACTN1	87	0.387334
CNTN1	1272	0.301444	EIF4G2	1982	0.613017	LRRC8A	56262	0.337843	EIF4E3	317649	0.387131
SOD2	100129518	0.30135	LZTS1	11178	0.612974	MYLK	4638	0.337718	C7orf11	136647	0.38713
FBXO27	126433	0.301287	IWS1	55677	0.612972	FAM3A	60343	0.337544	ANKRD30BP2	149992	0.387073
OLFM1	10439	0.301263	HAUS6	54801	0.612684	AFAP1L1	134265	0.337508	CSNK1E	1454	0.386993
CABP1	9478	0.301203	HECTD1	25831	0.612628	NRBP2	340371	0.337503	ZDHHC4	55146	0.386903
NAP1L2	4674	0.301185	GCN1L1	10985	0.61255	TXNRD2	10587	0.337462	AMFR	267	0.386837
SH3D19	152503	0.301169	PRPF4B	8899	0.612497	TGFBI	7045	0.337391	SKIL	6498	0.386834
LIPC	3990	0.300947	DNAJC9	23234	0.61235	C15orf58	390637	0.337379	PRKCG	5582	0.386796
C12orf60	144608	0.300882	KARS	3735	0.612256	EEPD1	80820	0.337339	SRPR	6734	0.386766
LINC00320	387486	0.300875	FGF18	8817	0.612225	TP53INP2	58476	0.33726	FAM5B	57795	0.386669
APOD	347	0.30081	ASB7	140460	0.612206	ABCG1	9619	0.337211	EBNA1BP2	10969	0.386656
AC007254.3	100128590	0.300799	PAPOLB	56903	0.612142	CLYBL	171425	0.337184	SEC62	7095	0.38649
PDE4A	5141	0.300758	CRNKL1	51340	0.6121	TEAD1	7003	0.337165	CACNG3	10368	0.386289
TAOK3	51347	0.300727	GLCCI1	113263	0.612078	MTHFS	10588	0.337131	ZSWIM7	125150	0.38626
PRR5L	79899	0.30072	ZNF491	126069	0.61196	IRF2	3660	0.337068	ILF3	3609	0.386235
NF1	4763	0.300704	PACSIN2	11252	0.611946	ECHDC1	55862	0.337045	SLITRK1	114798	0.386197
PCDH7	5099	0.300672	MCMBP	79892	0.611935	C19orf63	284361	0.336989	TPM3	7170	0.386186
SLITRK2	84631	0.300426	MDM2	4193	0.611872	ENDOD1	23052	0.336895	NUDT4P1	440672	0.386166
PLEKHM2	23207	0.300401	INO80D	54891	0.611726	FZD9	8326	0.336876	COBRA1	25920	0.386131
KCNK6	9424	0.300392	EIF3F	8665	0.611672	KIAA1324L	222223	0.336821	NECAB2	54550	0.386065
ZNF800	168850	0.300386	HNRNPUL1	11100	0.611664	ST8SIA6	338596	0.336818	CAMK2N1	55450	0.386032
MYOM1	8736	0.30037	SCUBE3	222663	0.611533	RAMP2	10266	0.336799	IGSF11	152404	0.385872
PPP1R3F	89801	0.300305	MYEF2	50804	0.61151	OGDH	4967	0.336658	AZI2	64343	0.385842
MRAP2	112609	0.300254	FMNL2	114793	0.611497	APOE	348	0.336589	CPNE7	27132	0.385559
PPP1R14A	94274	0.300143	LRRC16B	90668	0.611491	TMEM237	65062	0.33654	PTP4A1	7803	0.385494
AUH	549	0.300087	ZSCAN20	7579	0.611485	RP11-12A1.1	255130	0.336324	C2orf64	493753	0.385465
GLB1L3	112937	0.30006	THRAP3	9967	0.611465	FRMD6	122786	0.336205	C6orf120	387263	0.3854
DLGAP4	22839	0.300046	ZNF599	148103	0.611449	MOSPD2	158747	0.336112	YPEL5	51646	0.385373
S1PR5	53637	0.299913	PCDHGA6	56109	0.611327	SLAIN1	122060	0.336095	CACYBP	27101	0.385277
CALHM1	255022	0.299903	ZNF143	7702	0.6113	PYGM	5837	0.336043	HSPH1	10808	0.385235
RGS5	8490	0.29987	SYNCRIP	10492	0.611253	ERBB2	2064	0.336021	MAP3K10	4294	0.385234
SAR1B	51128	0.29987	THOC2	57187	0.611244	SLITRK3	22865	0.33601	ERC2	26059	0.385142
PRRC2C	23215	0.299792	KLF10	7071	0.611167	MAP7D3	79649	0.335989	CASP9	842	0.385137
ALDOC	230	0.29979	KIAA1522	57648	0.611145	PKD2	5311	0.335904	SPIN1	10927	0.385111
WDR41	55255	0.299759	ING1	3621	0.611104	ACACB	32	0.33586	NAIF1	203245	0.385026
PPFIBP1	8496	0.299648	ALS2	57679	0.611096	GIPC3	126326	0.335844	DDX49	54555	0.384916
ACTN4	81	0.2996	KBTBD4	55709	0.611008	BAI1	575	0.335817	MPND	84954	0.384787
GPNMB	10457	0.299548	RTTN	25914	0.610996	LRP1	4035	0.335747	SRCRB4D	136853	0.384711
SLAIN1	122060	0.299473	SLC13A3	64849	0.610971	MFSD1	64747	0.335635	CNIH2	254263	0.384652
SMARCE1	6605	0.299425	NTRK3	4916	0.610936	GPR146	115330	0.335626	LAMA3	3909	0.384562
PTF1A	256297	0.299414	UCK2	7371	0.610692	GGTA1P	2681	0.335624	BIN3	55909	0.384408
NECAB3	63941	0.299267	WHSC1	7468	0.610676	TBC1D17	79735	0.3356	RASAL2	9462	0.384309
TRAPPC10	7109	0.299204	IGLON5	402665	0.610578	SHC2	25759	0.335396	TRIP12	9320	0.384267
MKL1	57591	0.299194	SETD1B	23067	0.610578	AP3D1	8943	0.335366	MTIF3	219402	0.384264
IFIT2	3433	0.299148	DCAF16	54876	0.610576	LTBR	4055	0.33532	COX7B	1349	0.384232
EXPH5	23086	0.299105	USP1	7398	0.610442	SH3D21	79729	0.335316	SSRP1	6749	0.384207
MAP7D2	256714	0.299088	RPL37	6167	0.610412	CDC14B	8555	0.335125	KCTD4	386618	0.38417
TRPM3	80036	0.299038	C2	717	0.610354	IPO13	9670	0.335111	NRD1	4898	0.384085
ANGPTL6	83854	0.299028	GLE1	2733	0.610323	PCDHGA2	56113	0.335072	RPL36	25873	0.384058
PRRT1	100507547	0.298964	KIAA0408	9729	0.610235	PCDHGA1	56114	0.335072	C19orf73	55150	0.383891
ATRNL1	26033	0.298908	SMEK1	55671	0.61021	PCDHGC5	56097	0.335072	ACAA1	30	0.383848
ARFGAP1	55738	0.29887	CEP97	79598	0.610187	PCDHGC4	56098	0.335072	RP11-195F19.5	730098	0.383827
CA10	56934	0.298859	ALG9	79796	0.610005	PCDHGA12	26025	0.335072	LOC126170	126170	0.383735
FAM82A2	55177	0.298664	IFRD1	3475	0.609983	PCDHGB6	56100	0.335072	WDR23	80344	0.383524
SNAPC5	10302	0.298632	DHX15	1665	0.609968	PCDHGA5	56110	0.335072	CTSB	1508	0.38348
ADAM23	8745	0.298624	C7orf60	154743	0.609933	PCDHGA7	56108	0.335072	TTC33	23548	0.38344
HERPUD1	9709	0.298536	PAN3	255967	0.60977	PCDHGA6	56109	0.335072	SIRPA	140885	0.383413
IL1RL2	8808	0.298528	GDI2	2665	0.60976	PCDHGA8	9708	0.335072	WDR92	116143	0.383402
CD97	976	0.298527	MTUS1	57509	0.609669	PCDHGA10	56106	0.335072	FAM78A	286336	0.383345
OTUD3	23252	0.298491	CBS	875	0.609547	PCDHGA11	56105	0.335072	DGUOK	1716	0.383309
UNC13B	10497	0.298461	SH3PXD2B	285590	0.609533	PCDHGB2	56103	0.335072	SPA17	53340	0.383244
TRPA1	8989	0.298453	TBR1	10716	0.609477	PCDHGB4	8641	0.335072	ATP6V1E1	529	0.383242
ANXA7	310	0.298306	ZNF23	7571	0.609443	PCDHGB7	56099	0.335072	C7orf68	29923	0.383152
ANK1	286	0.298224	MACROD2	140733	0.609431	PCDHGB1	56104	0.335072	GALC	2581	0.383109
COL4A3BP	10087	0.29821	LBH	81606	0.609401	PCDHGA3	56112	0.335072	DPYSL4	10570	0.383083
HRK	8739	0.298186	AQR	9716	0.609268	PAWR	5074	0.334984	TWISTNB	221830	0.383068
LINGO3	645191	0.298125	RFWD2	64326	0.609222	RGR	5995	0.334925	C15orf39	56905	0.383051
TBC1D9B	23061	0.29806	SMAP1	60682	0.60902	SNX24	28966	0.334702	CMPK2	129607	0.382869
PIEZO2	63895	0.298041	RP11-359B12.1	100130219	0.608862	NEK10	152110	0.334623	PLEKHB2	55041	0.382865
DDAH1	23576	0.298034	SYT6	148281	0.608861	SALL1	6299	0.334504	TULP4	56995	0.38286
COL6A6	131873	0.298029	WDR70	55100	0.608793	C4orf3	401152	0.33448	HERC6	55008	0.382708
HYOU1	10525	0.297896	PHF14	9678	0.608775	C4orf52	389203	0.334475	SMARCD3	6604	0.3827
PTPN11	5781	0.297814	PEX13	5194	0.608773	NKAIN4	128414	0.334443	AGPHD1	123688	0.382594
B3GALTL	145173	0.297773	TSGA13	114960	0.6087	PLAU	5328	0.334302	MDH2	4191	0.382488
CD9	928	0.297767	HNRNPAB	3182	0.608607	RP11-725C19.1	641364	0.334225	FAM65B	9750	0.382461
MAPK4	5596	0.297682	PCMTD2	55251	0.608515	RPS6KA2	6196	0.334131	GRAMD4	23151	0.382447
IDS	3423	0.297617	ZSWIM6	57688	0.608477	MXI1	4601	0.334083	TM2D2	83877	0.382216
NEB	4703	0.29759	PPPDE1	51029	0.608408	ELOVL1	64834	0.334065	PPP1R7	5510	0.382079
NFIC	4782	0.297536	B4GALT3	8703	0.608377	PIGV	55650	0.334056	AC007688.2	93164	0.382003
PANK2	80025	0.297516	XPO1	7514	0.608364	PDXK	8566	0.334022	ELAVL1	1994	0.381749
SVIP	258010	0.297408	GABPA	2551	0.608288	PAPLN	89932	0.334011	DYDC2	84332	0.381566
SNAI3	333929	0.297406	RNF150	57484	0.608287	SLC50A1	55974	0.334	PAOX	196743	0.381557
SPEF2	79925	0.297319	ZNF674	641339	0.608232	CDKN1A	1026	0.333948	VILL	50853	0.381514
CASKIN1	57524	0.297218	DOK6	220164	0.608205	PEX19	5824	0.333935	DIAPH2	1730	0.381507
EML5	161436	0.297129	ZCCHC14	23174	0.608192	MYO1E	4643	0.333918	HIC2	23119	0.381477
NPC1	4864	0.297033	EPM2AIP1	9852	0.60818	TMEM176A	55365	0.333879	RYR3	6263	0.381473
TPH2	121278	0.296961	RYBP	23429	0.608159	ELTD1	64123	0.333832	ZNF259	8882	0.381418
EVI2B	2124	0.296954	SCUBE1	80274	0.608128	SGTA	6449	0.333823	LRP12	29967	0.381386
KIAA1109	84162	0.296863	LCMT2	9836	0.608081	DCAF8	50717	0.333802	P4HB	5034	0.381325
PRDM2	7799	0.296849	PPP1R15B	84919	0.608035	ECI1	1632	0.333649	AP2S1	1175	0.381289
BVES	11149	0.296835	EDC3	80153	0.608019	MYOM1	8736	0.333637	FAM107A	11170	0.381252
RDH12	145226	0.296649	EXOC5	10640	0.607983	ACSL3	2181	0.333562	DUSP22	56940	0.38124
VPS41	27072	0.29664	DLG5	9231	0.607973	DECR1	1666	0.333537	PSMD8	5714	0.380971
C18orf1	753	0.296435	TIGD7	91151	0.607951	EPHB4	2050	0.333508	CIR1	9541	0.380935
PLEKHB1	58473	0.296415	HEATR5B	54497	0.607946	SOD2	100129518	0.333478	FAM49A	81553	0.380918
CALD1	800	0.29641	TDP2	51567	0.607856	EPHX2	2053	0.333446	CAPRIN1	4076	0.380912
WWP1	11059	0.296315	SIAH1	6477	0.60779	AMOT	154796	0.333443	C14orf2	9556	0.380849
EVI5	7813	0.296223	SORBS2	8470	0.607769	ETF1	2107	0.333415	WDR45	11152	0.380841
STAT1	6772	0.296193	C17orf48	56985	0.607657	TMTC1	83857	0.333407	WIF1	11197	0.380834
STBD1	8987	0.296177	GDAP2	54834	0.607624	RAP1B	5908	0.333391	FAM189A1	23359	0.380658
HOXD3	3232	0.29616	RBM12B	389677	0.607424	FBXO44	93611	0.333319	GSS	2937	0.380635
TTBK2	146057	0.296131	DTX4	23220	0.607316	ITGB4	3691	0.333296	FAR2	55711	0.380434
ANKRD65	441869	0.296131	CHD3	1107	0.607291	PDIA3	2923	0.333292	UBE2F	140739	0.380391
CPOX	1371	0.296103	CEP41	95681	0.607265	TRADD	8717	0.333249	DAZAP2	9802	0.380332
CACNA1A	100507353	0.296089	HECW1	23072	0.607196	FMN2	56776	0.333212	OSBPL3	26031	0.380312
EGR1	1958	0.296082	PHF21A	51317	0.607172	DHRS11	79154	0.333193	PLAC9	219348	0.380229
SOHLH1	402381	0.296056	LIMK2	3985	0.607158	HBP1	26959	0.333123	SCN3B	55800	0.380229
RGS6	9628	0.296038	TRIM11	81559	0.607084	PPM1J	333926	0.333107	C6orf52	347744	0.380175
ST18	9705	0.296019	CDH24	64403	0.607072	CMKLR1	1240	0.333088	NPAS2	4862	0.380118
PTPRM	5797	0.29597	ZNF14	7561	0.606964	SETD3	84193	0.333063	CAP1	10487	0.380099
ATP11A	23250	0.295919	MYT1L	23040	0.606941	RBM17	84991	0.333025	UBE2CBP	90025	0.379992
TP53INP2	58476	0.295914	MINPP1	9562	0.606899	PTH1R	5745	0.332991	BCAS2	10286	0.379982
CNTNAP2	26047	0.29591	GTF2I	2969	0.606899	QPCT	25797	0.332947	TIMM23	100287932	0.379915
EZH1	2145	0.295904	ERCC4	2072	0.606836	ADORA2B	136	0.332927	PSMC6	5706	0.379893
KIF1C	10749	0.29583	ZNF791	163049	0.606825	PKM2	5315	0.332893	CCDC74B	91409	0.379793
POLR2F	5435	0.295827	CPNE3	8895	0.606784	NWD1	284434	0.332836	NDUFS1	4719	0.37974
PRRT3-AS1	100874032	0.295766	AP1G1	164	0.606772	TMEM179B	374395	0.332617	SFRS14	10147	0.379725
PCDH20	64881	0.295698	THUMPD1	55623	0.606731	VAV3	10451	0.332453	DARS	1615	0.379718
CLCA4	22802	0.295685	ELAVL1	1994	0.606663	ARNT	405	0.332418	GVINP1	387751	0.379666
FICD	11153	0.295544	PLAGL2	5326	0.606565	FICD	11153	0.33233	FGD6	55785	0.379578
TFAP2B	7021	0.295484	RPS15A	6210	0.606516	FKBP2	2286	0.332175	LRRC56	115399	0.379436
FAR1	84188	0.295428	APEX1	328	0.606453	ALDOA	226	0.332136	LINGO1	84894	0.379415
LRMP	4033	0.295425	PPM1G	5496	0.606382	TIMP2	7077	0.332068	SH3BGRL3	83442	0.379317
EPAS1	2034	0.295393	DYRK2	8445	0.606382	TBC1D9B	23061	0.332046	SLIT1	6585	0.379129
KIAA0226L	80183	0.295125	PRUNE	58497	0.606274	BCKDHA	593	0.332008	DNAJA2	10294	0.379015
MCART6	401612	0.295063	PHF12	57649	0.606268	TECPR2	9895	0.331944	ESD	2098	0.378927
LMTK2	22853	0.29501	PSMG4	389362	0.606253	STK38L	23012	0.331815	CHSY3	337876	0.378898
SUSD4	55061	0.294999	RBM15B	29890	0.606239	MARVELD1	83742	0.331776	ZMYM3	9203	0.378845
BDH1	622	0.294927	SMARCE1	6605	0.60615	C7orf10	79783	0.331765	OTX1	5013	0.378668
FAM47E	100631383	0.294881	NRAS	4893	0.606129	ANP32E	81611	0.331693	ERCC1	2067	0.378552
NEK7	140609	0.29482	AC104782.3	150577	0.606109	SH2D3C	10044	0.331636	RAPGEF2	9693	0.378442
ANKRD52	283373	0.294808	ACACA	31	0.606098	ARHGEF1	9138	0.331632	ACTR3B	57180	0.378379
MAPRE2	10982	0.294767	USPL1	10208	0.606091	OTUD7A	161725	0.331573	TEKT2	27285	0.378328
AIFM3	150209	0.294671	TMTC4	84899	0.606026	TIMP1	7076	0.331513	CHEK2	11200	0.378258
LZTR1	8216	0.294671	NUMA1	4926	0.605913	TM9SF2	9375	0.331459	LOC100133337	100133337	0.378223
IMPA1	3612	0.294664	RFWD3	55159	0.605881	DDRGK1	65992	0.331449	FAM71F1	84691	0.378133
SYN1	6853	0.294646	BMPR2	659	0.605836	MDFIC	29969	0.331429	KIFAP3	22920	0.378061
C2orf89	129293	0.294593	YTHDC2	64848	0.605806	SLFN11	91607	0.331333	TOMM20	9804	0.377975
ASB1	51665	0.294535	EIF4EBP2	1979	0.605799	PPARA	5465	0.331333	KBTBD11	9920	0.377954
MEF2A	4205	0.294524	NSG1	27065	0.605681	MCCC1	56922	0.33129	NSUN6	221078	0.377899
PNPO	55163	0.294238	KIF2A	3796	0.605522	SBF2	81846	0.33119	SLBP	7884	0.377873
ADPRHL1	113622	0.294146	FUT4	2526	0.605513	NBL1	4681	0.331175	ABAT	18	0.377867
RAB40B	10966	0.294128	MAGEE2	139599	0.605479	DAAM2	23500	0.331144	IL33	90865	0.377864
LINC00087	644596	0.294097	SKA2	348235	0.605462	NR3C1	2908	0.330969	CCDC88A	55704	0.377789
ZNF385D	79750	0.294071	BACH1	571	0.605383	GDPD2	54857	0.330866	ING5	84289	0.377779
FBXO2	26232	0.294054	GPD1L	23171	0.605262	PSMD12	5718	0.330831	ASH2L	9070	0.377715
SRCIN1	80725	0.293889	SOCS4	122809	0.605167	DIAPH2	1730	0.330827	FAM150B	285016	0.377618
COL23A1	91522	0.29382	NUFIP1	26747	0.605161	PLEKHA4	57664	0.330795	NDUFA8	4702	0.377602
O3FAR1	338557	0.293763	ALKBH8	91801	0.605153	PER1	5187	0.330557	PTPN14	5784	0.377578
CADM2	253559	0.293728	COG5	10466	0.605122	SLC44A3	126969	0.330471	ATL1	51062	0.377545
PART1	25859	0.293703	TRAF7	84231	0.604831	ERLEC1	27248	0.330448	MRPS11	64963	0.377532
ABHD12	26090	0.29366	RBBP4	5928	0.604742	TRAF3IP2	10758	0.330385	ADRBK2	157	0.377532
C5orf4	10826	0.293565	CORO1C	23603	0.604728	PHYH	5264	0.330266	C9orf24	84688	0.377429
ANKRD6	22881	0.293564	STAU1	6780	0.604641	KLF2	10365	0.330208	LINC00320	387486	0.377377
IGSF11	152404	0.293391	POLD3	10714	0.604611	CTNS	1497	0.330126	PDS5A	23244	0.377266
ACTN1	87	0.293353	NCOA5	57727	0.604578	DNAJC6	9829	0.330069	PDGFRA	5156	0.377194
C19orf66	55337	0.293344	ZSWIM4	65249	0.604572	TYK2	7297	0.330048	CREG2	200407	0.377165
PTPRN	5798	0.293339	TDG	6996	0.604542	C1R	715	0.329986	ADAMTS19	171019	0.377128
TFEB	7942	0.293204	INTS12	57117	0.604517	WIPI1	55062	0.329932	CRYBB2P1	1416	0.377028
MYO7A	4647	0.293145	HERC1	8925	0.604506	SPG7	6687	0.329865	CDH4	1002	0.37699
AKAP11	11215	0.293131	TTC17	55761	0.604429	THSD4	79875	0.329527	KHDRBS2	202559	0.376951
KIAA0247	9766	0.293126	HNRNPK	3190	0.604399	MFI2	4241	0.329525	ZDHHC22	283576	0.376934
NPPC	4880	0.293062	NOL8	55035	0.604383	XYLT2	64132	0.329415	LRRC47	57470	0.376723
DMRT2	10655	0.292988	MORC3	23515	0.604382	ACER3	55331	0.329333	CTAGE11P	647288	0.376714
OR14I1	401994	0.29293	RNF34	80196	0.604347	PLXNB1	5364	0.329282	NUDT22	84304	0.376669
PDE4C	729966	0.292905	ZNF230	7773	0.604227	SNX8	29886	0.32924	IGSF22	283284	0.376468
NCDN	23154	0.292899	ZNF182	7569	0.604157	COL1A2	1278	0.32917	AC004241.1	8909	0.376408
MAP4K2	5871	0.292867	ZNF630	57232	0.604157	ETFA	2108	0.329062	SYMPK	8189	0.376293
ATP10A	57194	0.292815	AC126544.1	401884	0.603885	PITRM1	10531	0.329045	SORCS3	22986	0.37621
SPRY4	81848	0.292773	KDM3B	51780	0.603876	TOM1	10043	0.329028	NDUFB5	4711	0.376115
HSD11B1	3290	0.292755	SLC5A3	6526	0.60385	NPC2	10577	0.329002	SBNO1	55206	0.376111
KCNS3	3790	0.292701	POLN	353497	0.603725	B3GAT2	135152	0.328967	TIMM10	26519	0.375966
CA4	762	0.292628	PRPF38B	55119	0.603722	RASSF2	9770	0.328613	ADK	132	0.375962
SCPEP1	59342	0.292501	USP33	23032	0.603661	DGKZ	8525	0.328603	FUBP1	8880	0.375776
ASB15	142685	0.292422	ALDH18A1	5832	0.603651	SHROOM4	57477	0.328576	CA1	759	0.375748
LRRC4C	57689	0.292416	ZEB2-AS1	100303491	0.603645	PHACTR2	9749	0.328408	DNAJC8	22826	0.375736
PLS1	5357	0.29229	GON4L	54856	0.603551	ARNTL	406	0.328399	PPP1R2	5504	0.375619
PMP22	5376	0.292188	GPR139	124274	0.60355	SIK3	23387	0.328396	ATG7	10533	0.375491
PLEKHG3	26030	0.292184	TMEM213	155006	0.603486	SCARF2	91179	0.32837	OPA3	80207	0.375395
GFAP	2670	0.292178	PAK1IP1	55003	0.603433	ARSI	340075	0.328355	TMEM185A	84548	0.375382
RP11-438N16.1	100506465	0.292089	ZNF146	7705	0.603391	PARP10	84875	0.328259	PPP1CB	5500	0.375313
MAPK8IP3	23162	0.292049	ZNF181	339318	0.603388	DZIP1	22873	0.328234	CPNE5	57699	0.375196
CHRNA2	1135	0.292027	ZNF416	55659	0.603283	SLC9B2	133308	0.328228	TXNDC9	10190	0.375163
NR4A1	3164	0.291987	CHFR	55743	0.603119	MVP	9961	0.328165	ANO5	203859	0.375106
FRMD5	84978	0.291949	ZNF526	116115	0.603117	HSD17B6	8630	0.328058	CEP290	80184	0.375096
HAP1	9001	0.291919	SRXN1	140809	0.603057	MBOAT7	79143	0.328041	AC106818.2	441094	0.374963
KCNIP3	30818	0.291907	KLHL8	57563	0.603035	RAVER2	55225	0.327987	SKIV2L2	23517	0.374865
NKX6-2	84504	0.291861	RNF2	6045	0.60298	DUSP1	1843	0.327974	BAIAP3	8938	0.374839
RNF115	27246	0.291811	ZNF639	51193	0.602884	SPOCK2	9806	0.327895	AGGF1	55109	0.374766
PIP4K2A	5305	0.291789	TMEM169	92691	0.602873	MRAS	22808	0.32787	GJA1	2697	0.374745
CHM	1121	0.291787	FSTL5	56884	0.60272	EPHA2	1969	0.327834	PAIP1	10605	0.374643
NOMO1	23420	0.291776	TRIM2	23321	0.602716	SPRED2	200734	0.327749	MAPKAPK5	8550	0.374575
STAC2	342667	0.291679	HNRNPH3	3189	0.602609	CDC42SE2	56990	0.32758	C1orf9	51430	0.37457
CYP24A1	1591	0.291517	HERC3	8916	0.602573	ACTR2	10097	0.327556	INPP4B	8821	0.374531
ROS1	6098	0.291439	DFFB	1677	0.602527	LRRC8C	84230	0.327502	TSGA10	80705	0.374531
ANKH	56172	0.291322	GLRA2	2742	0.602496	RALBP1	10928	0.327492	LOC100293763	100293763	0.374504
PAK1	5058	0.291273	TPR	7175	0.60246	SH3D19	152503	0.32742	NFAT5	10725	0.374479
PLBD2	196463	0.291197	SNX29	92017	0.602451	CLEC14A	161198	0.327331	SOX6	55553	0.374413
PLD3	23646	0.29118	CECR2	27443	0.602414	ATOH8	84913	0.327267	SRM	6723	0.374253
GLS2	27165	0.291178	CNOT6L	246175	0.602357	CCDC25	55246	0.327254	CHRM3	1131	0.374235
FAM70B	348013	0.291083	NIPSNAP1	8508	0.602342	F13A1	2162	0.32725	PSMG3	84262	0.374218
RP11-752G15.3	283692	0.290959	PLXNB2	23654	0.602292	PAK3	5063	0.327238	DUSP7	1849	0.374123
CA2	760	0.29094	FAM126A	84668	0.602282	GJA5	2702	0.32711	VSIG4	11326	0.374027
PRIMA1	145270	0.290927	AC026271.6	729288	0.602247	SNED1	25992	0.327102	VWCE	220001	0.374014
RNASE1	6035	0.290901	LRP6	4040	0.602159	GNG7	2788	0.327035	LRRN3	54674	0.373922
KBTBD12	166348	0.290878	ZBTB6	10773	0.602018	ARAP1-AS2	100506020	0.326978	AP000880.1	100288346	0.373677
RNF144B	255488	0.290808	TCERG1	10915	0.601975	ENHO	375704	0.326952	SSBP4	170463	0.373632
HTT	3064	0.290778	ZNF319	57567	0.601763	TGFB1I1	7041	0.32694	CENPN	55839	0.373612
MFAP3	4238	0.290752	ZNF529	57711	0.601711	ANKH	56172	0.326782	NLK	51701	0.373433
NAV1	89796	0.290654	NINL	22981	0.601543	DCXR	51181	0.32661	MIEN1	84299	0.37335
VDR	7421	0.290523	PANK1	53354	0.601539	IFFO2	126917	0.326563	PLAU	5328	0.373348
KAT2B	8850	0.290503	ZNRF2	223082	0.601523	ARHGAP29	9411	0.326553	BAI2	576	0.373297
MAB21L3	126868	0.290453	LIN9	286826	0.601431	HAUS7	55559	0.326528	PLCE1	51196	0.373233
C17orf102	400591	0.29044	RAP2A	5911	0.601429	SLC35D2	11046	0.326503	EPS15	2060	0.373216
STAT3	6774	0.290292	WDR33	55339	0.601157	SERTAD1	29950	0.3265	HEY1	23462	0.373157
PPP2R2B	5521	0.290279	PRR14L	253143	0.601135	ELOVL5	60481	0.326483	MTCH2	23788	0.37308
PPAP2A	8611	0.290264	PCDHB15	56121	0.601113	SCARB1	949	0.326338	MRPS28	28957	0.373062
RP11-638F5.1	116437	0.29023	IMPDH2	3615	0.600994	PTPRE	5791	0.326297	ECHS1	1892	0.373036
SLITRK3	22865	0.290225	TANK	10010	0.600913	DST	667	0.326277	AC021860.1	79667	0.372915
TPM3	7170	0.290062	DSEL	92126	0.600854	TCF15	6939	0.326236	DICER1-AS	400242	0.37279
CD164	8763	0.290054	NBPF15	284565	0.600698	PGF	5228	0.326176	MGEA5	10724	0.372744
MIR7-3HG	284424	0.290005	ZNF43	7594	0.600656	PPP1R12C	54776	0.326176	LAMP2	3920	0.372565
SATL1	340562	0.289991	TOPORS	10210	0.600597	MITF	4286	0.325998	EXOC1	55763	0.372551
BAI3	577	0.289985	HNRNPF	3185	0.600559	RASL12	51285	0.325972	NAA10	8260	0.372502
DNAJA4	55466	0.289851	CEP63	80254	0.600304	SSR1	6745	0.325928	LOC729683	729683	0.372441
C12orf40	283461	0.289848	C20orf112	140688	0.600271	XPC	7508	0.325866	ERF	2077	0.372435
ASS1	445	0.289765	PLCXD2	257068	0.5999	TP53I13	90313	0.325821	NANOS3	342977	0.372429
SYN2	6854	0.289726	ATP7B	540	0.599882	ANXA6	309	0.325788	PTPLAD1	51495	0.372323
C10orf128	170371	0.289667	ZNF638	27332	0.599865	TPRG1L	127262	0.325782	TGOLN2	10618	0.372152
HTR4	3360	0.289623	C10orf28	27291	0.599727	CASKIN1	57524	0.325773	MON1A	84315	0.372109
MAP2K1	5604	0.289606	SPATS2	65244	0.599725	ZNF512B	57473	0.325752	GBAP	2630	0.372035
ADAM11	4185	0.289553	ZBTB34	403341	0.599721	PYGL	5836	0.325748	TUBB2A	7280	0.371977
DCUN1D2	55208	0.289434	NCOA4	8031	0.599691	PLXND1	23129	0.325676	CDH13	1012	0.37184
RASGEF1A	221002	0.289371	BMPR1A	657	0.59966	AMFR	267	0.32558	IL17RD	54756	0.371818
CPLX4	339302	0.289347	ZFP1	162239	0.599607	C10orf54	64115	0.325578	XYLT1	64131	0.371812
ABLIM1	3983	0.289284	AGTPBP1	23287	0.599587	AK4	205	0.325551	TMEM70	54968	0.371781
PAH	5053	0.289272	C17orf103	256302	0.59955	PCYT1A	5130	0.325462	CD63	967	0.371637
STYK1	55359	0.289253	NFX1	4799	0.599515	TCTEX1D2	255758	0.325462	MBD2	8932	0.371627
TSPAN15	23555	0.289241	UPF3B	65109	0.599505	ACP6	51205	0.325447	C8orf30B	728071	0.371388
GRPR	2925	0.289096	EEF1A1	1915	0.599482	DACT3	147906	0.325438	KHDC1	80759	0.37137
ACER3	55331	0.289036	ZBTB2	57621	0.599366	NOTCH1	4851	0.325419	C9orf23	138716	0.371292
OAT	4942	0.288978	CAPN7	23473	0.599364	FAM176B	55194	0.325232	FLRT2	23768	0.371254
MTOR	2475	0.288785	CCAR1	55749	0.59925	ASB1	51665	0.325204	ARL1	400	0.371173
RETSAT	54884	0.288759	DAZAP1	26528	0.599221	MYH11	4629	0.325183	POLR2G	5436	0.371016
SLC25A22	79751	0.288663	ZNF17	7565	0.599175	TYSND1	219743	0.325128	ITPRIPL2	162073	0.371004
RP11-383H13.1	100132891	0.288599	GPHN	10243	0.599151	DFNB31	25861	0.325102	IER5L	389792	0.370932
HLA-DQB1	3119	0.288586	RALGAPB	57148	0.599145	TMPRSS5	80975	0.32509	CHPT1	56994	0.370841
NEXN	91624	0.288585	NRXN1	9378	0.599124	C1orf144	26099	0.325027	ADORA2B	136	0.370701
ACAP2	23527	0.288544	HDAC6	10013	0.598968	AC011551.1	100506012	0.324957	ATP6V1H	51606	0.370676
TMEM200A	114801	0.288488	ZNF35	7584	0.598935	NLGN4Y	22829	0.32495	SSU72	29101	0.370585
HPCAL1	3241	0.288469	RP11-440L14.1	100129917	0.59884	TM4SF18	116441	0.324899	OCIAD1	54940	0.370582
MYO5C	55930	0.288358	RASAL2	9462	0.598798	ANGEL2	90806	0.324823	NGRN	51335	0.370568
SAMD9	54809	0.288282	N4BP2L2	10443	0.598736	METRN	79006	0.324809	TTC27	55622	0.370416
AGAP3	116988	0.288237	DPYSL3	1809	0.598726	ZFY	7544	0.324769	USP18	11274	0.370334
SYT10	341359	0.28822	ANKMY2	57037	0.598718	CLN8	2055	0.324688	SCG3	29106	0.370209
RALGAPA1	253959	0.288162	DYM	54808	0.598657	DNAJB1	3337	0.324587	PHACTR3	116154	0.370129
C2orf88	84281	0.288151	PAPOLA	10914	0.598613	C19orf28	126321	0.324494	FAM148C	126567	0.370103
ANKRD43	134548	0.288147	CDKAL1	54901	0.598598	TBC1D2B	23102	0.324483	TDRD9	122402	0.370084
REEP3	221035	0.28802	ZNF277	11179	0.598551	TMEM8B	51754	0.324395	SSR2	6746	0.370057
SERPINF1	5176	0.287954	LBR	3930	0.598549	TNIP1	10318	0.324297	C21orf51	54065	0.369936
IPO13	9670	0.287925	CCP110	9738	0.598492	LYL1	4066	0.324268	CLDN10	9071	0.369918
PANX2	56666	0.28792	ALG11	440138	0.598471	PPPDE2	27351	0.324237	PRKCA	5578	0.369678
FER1L6	654463	0.28792	DCTN4	51164	0.598429	ETV3	2117	0.324169	MICALL2	79778	0.369572
PDE1C	5137	0.287858	DIEXF	27042	0.598409	EDEM2	55741	0.324079	MRPS17	51373	0.36953
CCDC47	57003	0.287739	SREK1	140890	0.598384	SOX10	6663	0.323954	LY6E	4061	0.369484
DNM3	26052	0.287737	POLDIP3	84271	0.598297	ADARB2	105	0.323882	IGFN1	91156	0.369475
FLT1	2321	0.287717	SAP130	79595	0.598246	DDX60	55601	0.323841	CCDC112	153733	0.369472
GRASP	160622	0.287535	ZNF542	147947	0.598151	C17orf39	79018	0.323814	HSD11B1L	374875	0.369298
C6orf27	80737	0.287516	SNRNP40	9410	0.59815	FLNB	2317	0.323798	IQSEC2	23096	0.369213
NKD1	85407	0.28749	B4GALT5	9334	0.598059	SOCS5	9655	0.323782	SCRN3	79634	0.369096
ATP2C1	27032	0.287462	C9orf30	91283	0.598015	TOB2	10766	0.323778	TTC21A	199223	0.369081
LMO7	4008	0.287435	G3BP2	9908	0.598014	BCKDK	10295	0.323757	ERI3	79033	0.369005
UNKL	64718	0.287429	XIAP	331	0.597979	LAPTM4A	9741	0.323742	DIRC2	84925	0.368911
TPPP3	51673	0.287366	TCP1	6950	0.597941	FAM129A	116496	0.323681	PCDH17	27253	0.368881
LANCL1	10314	0.287323	ZZEF1	23140	0.597837	RAMP1	10267	0.323614	IQCE	23288	0.368855
MAPK13	5603	0.287285	PICALM	8301	0.597756	CREBL2	1389	0.323588	LOC254028	254028	0.368686
GRIN1	2902	0.28722	MYC	4609	0.597712	TNFAIP1	7126	0.323576	EPHA4	2043	0.368661
CCDC68	80323	0.287152	ZNF498	221785	0.597695	CTSD	1509	0.323519	PSMA7	5688	0.368571
TFAP2A	7020	0.287098	AAAS	8086	0.597673	ARHGEF40	55701	0.323478	RRP9	9136	0.368495
SKOR2	652991	0.287057	KLHL24	54800	0.597668	NR2F6	2063	0.323374	DCAKD	79877	0.368363
CYP27A1	1593	0.287055	EIF3H	8667	0.597581	NUMB	8650	0.323362	ATF7IP2	80063	0.36836
UBASH3A	53347	0.287006	ZNF649	65251	0.597402	MLEC	9761	0.323351	KLRC2	3822	0.368243
CSF1	1435	0.286879	MED28	80306	0.597364	WIF1	11197	0.323269	CRB1	23418	0.368003
XYLT2	64132	0.286829	PRIM1	5557	0.597218	ENOSF1	55556	0.323202	C2orf30	27248	0.368
DMXL2	23312	0.286693	ZNF160	90338	0.597156	FAM107A	11170	0.323148	SAR1A	56681	0.367981
KRT222	125113	0.286617	CD276	80381	0.597148	ARHGAP24	83478	0.323121	NNT	23530	0.36794
MINA	84864	0.286557	ZNF432	9668	0.597077	TXNDC5	81567	0.323086	MYL12B	103910	0.36794
CASP9	842	0.286548	RAE1	8480	0.597077	EFEMP1	2202	0.323044	LINGO2	158038	0.36792
MRC1	4360	0.286535	TOPBP1	11073	0.597054	MSX1	4487	0.323019	HGS	9146	0.367904
TMEFF2	23671	0.286375	TMCO7	79613	0.597015	GRINA	2907	0.322981	PPP1R9B	84687	0.367895
PGBD4	161779	0.286352	HMG20A	10363	0.596917	PI4K2B	55300	0.322923	EFCAB7	84455	0.367881
KCNC4	3749	0.286349	ELAVL3	1995	0.596751	NHS	4810	0.322876	UBE2Z	65264	0.367854
PHYHIP	9796	0.286209	IFT140	9742	0.596642	PTPN13	5783	0.322838	MYB	4602	0.367732
LIPH	200879	0.286121	GTPBP1	9567	0.596484	RBMS2	5939	0.322725	CAMSAP1L1	23271	0.36762
CXorf1	9142	0.286066	TXNRD1	7296	0.596471	SYTL4	94121	0.322709	GNA12	2768	0.367582
CTBP2	1488	0.28577	RBAK	100533952	0.596422	GRB2	2885	0.322662	DOCK3	1795	0.367485
AARS	16	0.285754	RP11-35N6.1	54886	0.596415	HDDC2	51020	0.322659	DCTN3	11258	0.367446
CACNA1I	8911	0.285692	ZNF646	9726	0.59633	DEF8	54849	0.322655	EIF3J	8669	0.367438
SULT4A1	25830	0.285679	UBE3A	7337	0.596327	PPP1R3C	5507	0.32264	C1orf216	127703	0.367393
AKAP13	11214	0.285632	PLEKHG2	64857	0.596243	C9orf167	54863	0.322579	LMO4	8543	0.367143
KLHL21	9903	0.285576	CLTCL1	8218	0.596228	CC2D1A	54862	0.322562	BCKDHB	594	0.367071
NACC2	138151	0.285545	ZNF167	55888	0.596179	40422	151011	0.322518	STIM1	6786	0.366909
ASPH	444	0.285509	PDCL	5082	0.596177	SEMA6D	80031	0.322513	FAM27A	548321	0.366877
RP11-35N6.1	54886	0.285448	KIAA1191	57179	0.596167	CAV2	858	0.322501	SAR1B	51128	0.366804
GABBR1	2550	0.285431	BAZ2A	11176	0.596105	MAP3K13	9175	0.322486	LOC150519	150519	0.366786
DHRS11	79154	0.285429	FBXO11	80204	0.596081	C17orf89	284184	0.322481	C20orf7	79133	0.366695
PGM5	5239	0.285401	RP3-399L15.3	441167	0.596047	SERP1	27230	0.322471	LOC100288366	100288366	0.366492
A2M	2	0.285382	ARHGEF10L	55160	0.596028	HAT1	8520	0.322417	KCNT2	343450	0.366492
SH3RF1	57630	0.285235	PDE4B	5142	0.595958	TRIB2	28951	0.322415	TLK1	9874	0.366474
TPCN1	53373	0.285204	ZNF821	55565	0.595905	ERP44	23071	0.322407	GNA14	9630	0.366064
MPP5	64398	0.285167	LRRC42	115353	0.595884	PIR	8544	0.322329	SPON1	10418	0.366027
QKI	9444	0.28514	CERS2	29956	0.595857	TSEN34	79042	0.322305	CHCHD7	79145	0.365864
RNF146	81847	0.285071	ZNF256	10172	0.595825	ECH1	1891	0.322267	SYT16	83851	0.365808
CEBPA	1050	0.285008	TNIK	23043	0.595676	EFCAB2	84288	0.321989	PCSK2	5126	0.36575
ALAD	210	0.284982	ADNP2	22850	0.595651	RLBP1	6017	0.321974	ARX	170302	0.365736
38596	5413	0.284961	PEG10	23089	0.595607	KLC1	3831	0.321972	OMG	4974	0.36565
PPP1R12C	54776	0.284894	NASP	4678	0.59556	PPT1	5538	0.321887	TRIM14	9830	0.36549
TNRC6B	23112	0.284859	C17orf85	55421	0.595545	KIAA1462	57608	0.321806	C9orf16	79095	0.365427
SH2B1	25970	0.284855	TRIOBP	11078	0.595515	RBM38	55544	0.321752	MYO10	4651	0.36533
SYT9	143425	0.284821	NUP62	23636	0.595451	SMPD1	6609	0.321518	ASCL2	430	0.365278
GUSBP5	441046	0.284798	MIB1	57534	0.595321	C14orf80	283643	0.321516	CHCHD2	51142	0.365269
LY86-AS1	285780	0.284765	GMIP	51291	0.595176	PLEC	5339	0.3215	OCRL	4952	0.365248
AC013268.5	440894	0.28472	DPYSL5	56896	0.594926	DTX3L	151636	0.321465	STRN3	29966	0.365216
C11orf41	25758	0.284699	UPK2	7379	0.594856	EMCN	51705	0.321438	COX16	51241	0.365144
C7orf41	222166	0.28468	PHF20L1	51105	0.59483	FTSJD2	23070	0.321279	MRPL28	10573	0.365143
MYH15	22989	0.284672	GPR173	54328	0.594814	EGFL8	80864	0.321263	RPRD1A	55197	0.365136
DYSF	8291	0.284613	SCAF4	57466	0.594793	XXbac-BPG300A18.12	80864	0.321263	EMID1	129080	0.36508
RP5-1007M22.2	400761	0.284563	PRKAR2A	5576	0.594785	MCM3	4172	0.321258	EIF1	10209	0.365048
TMEM214	54867	0.284453	CLASP2	23122	0.594405	FOXL1	2300	0.321249	LRRC4C	57689	0.365038
SNTG1	54212	0.284441	SEC16A	9919	0.594294	TP53I3	9540	0.321195	C3orf14	57415	0.364924
DNAJC16	23341	0.284437	PCSK9	255738	0.594251	ADAMTS17	170691	0.321177	LOC440084	440084	0.364786
LRP11	84918	0.284367	VAV2	7410	0.594009	RAPGEF3	10411	0.32116	LRRC14	9684	0.364704
CTSA	5476	0.284342	ZNF223	7766	0.593994	TMEM87A	25963	0.321078	KCNQ3	3786	0.364624
MAEL	84944	0.284326	C8orf34	116328	0.593975	DEXI	28955	0.32107	ARPC5	10092	0.364611
SLC23A2	9962	0.284313	PTP4A1	7803	0.59394	DMWD	1762	0.321051	ST6GAL1	6480	0.364588
KIAA0430	9665	0.284293	ZSCAN16	80345	0.593917	MAN2C1	4123	0.320965	HNRNPA3P1	10151	0.364546
DNAJC5G	285126	0.284217	RP11-429G19.2	728558	0.593914	PINK1	65018	0.320934	MYCBP2	23077	0.364544
SHC4	399694	0.284161	TTI1	9675	0.593801	MSRB2	22921	0.320836	DEPDC5	9681	0.364503
CCIN	881	0.284161	BFAR	51283	0.593738	PHKG1	5260	0.3208	C20orf24	55969	0.364344
HTR3B	9177	0.284114	C6orf115	58527	0.593687	AKR7A2	8574	0.320779	JAZF1	221895	0.364323
ABCG4	64137	0.284088	ZNF460	10794	0.593634	RP11-393B14.1	100505687	0.320734	VPS25	84313	0.364312
BTN3A3	10384	0.283989	INTS6	26512	0.593613	ZDHHC12	84885	0.320695	AADACL1	57552	0.364114
ATG9A	79065	0.283969	PPAT	5471	0.593577	C1QL1	10882	0.320654	HEPH	9843	0.364093
MAGI2	9863	0.283962	KIAA0889	140710	0.593559	HSPB6	126393	0.320644	ACSS1	84532	0.363815
EHD2	30846	0.283953	GTF3C2	2976	0.593455	RIPK1	8737	0.320628	LOC100289671	100289671	0.363732
MSC	9242	0.283898	TANC2	26115	0.59345	OLFML1	283298	0.320539	PYCR2	29920	0.36362
AVPI1	60370	0.283763	EIF2AK4	440275	0.593331	C15orf52	388115	0.320485	FBXO25	26260	0.363599
PTK2B	2185	0.283724	CCT4	10575	0.593052	DNAJC27	51277	0.320479	FANK1	92565	0.363571
SGK3	23678	0.283724	ZNF79	7633	0.592927	MAP2K3	5606	0.320392	UBR7	55148	0.363544
FITM2	128486	0.283635	UTP20	27340	0.592838	RP11-429G19.2	728558	0.320341	DHX37	57647	0.36339
SLIT2	9353	0.283623	PPIL2	23759	0.59275	GANAB	23193	0.320228	C7orf63	79846	0.363338
KIAA0319L	79932	0.283529	ICA1L	130026	0.592736	PTP4A2	8073	0.320202	PRSS23	167681	0.3632
TCF7	6932	0.283519	NUP98	4928	0.592674	ADCY9	115	0.320182	FRG1	2483	0.363115
COL4A3	1285	0.283517	CTNNBL1	56259	0.592626	SLC1A4	6509	0.320163	RGMA	56963	0.363078
GRB10	2887	0.283485	MIDN	90007	0.592625	GRHPR	9380	0.320089	PLEKHA2	59339	0.363066
GALNTL4	374378	0.283465	LIN7A	8825	0.592552	CCDC8	83987	0.320054	RTCD1	8634	0.363021
NLRP3	114548	0.283444	PFAS	5198	0.592514	TBCEL	219899	0.319796	RAB22A	57403	0.362914
USP8	9101	0.283377	MARK1	4139	0.592479	ATP9B	374868	0.319795	ARHGEF9	23229	0.362909
AC017076.4	386597	0.283268	C5orf54	63920	0.592382	USP2	9099	0.319743	CHMP5	51510	0.362895
TSGA10	80705	0.283256	RBM39	9584	0.592358	RASA3	22821	0.319626	LTBP1	4052	0.362879
DNAH1	25981	0.283202	NPAT	4863	0.592325	KLHL2	11275	0.319573	THRB	7068	0.362834
NAV2	89797	0.283144	ZNF641	121274	0.592226	PARVB	29780	0.319398	FAM84A	151354	0.362772
PTHLH	5744	0.283064	CDH18	1016	0.592205	SCRN1	9805	0.31938	RHOBTB2	23221	0.362768
SPTSSB	165679	0.283053	ZNF284	342909	0.592156	PRKAR1A	5573	0.319355	IGF1	3479	0.362721
ALCAM	214	0.283005	ZNF740	283337	0.592132	KIAA1737	85457	0.319347	KCNF1	3754	0.362692
CTSD	1509	0.282989	DDAH2	23564	0.592062	FAM198A	729085	0.319339	C17orf96	100170841	0.362669
ITGA7	3679	0.282979	TSPY26P	128854	0.592036	TCF7L1	83439	0.319322	TSHZ2	128553	0.362615
SNED1	25992	0.282974	RNF214	257160	0.591932	BCL2L12	83596	0.319272	CHID1	66005	0.362566
FNDC5	252995	0.282924	CYB5D1	124637	0.591835	AOC3	8639	0.319264	WNT5A	7474	0.362385
ZEB1	6935	0.282912	SNW1	22938	0.591791	PEAR1	375033	0.319235	LOC90784	90784	0.36233
PPFIA1	8500	0.282901	ZNF605	100289635	0.591782	HIC1	3090	0.319044	HGSNAT	138050	0.362263
IFNA8	3445	0.282852	CDK8	1024	0.591737	ARHGAP18	93663	0.318874	HSPE1	3336	0.362221
IFFO2	126917	0.282819	FAM40A	85369	0.591722	USP8	9101	0.318817	WDR41	55255	0.362074
NPTXR	23467	0.282669	GIGYF2	26058	0.591641	HAP1	9001	0.31878	FBXO46	23403	0.361993
C9orf4	23732	0.282572	ZBTB8OS	339487	0.591515	CCDC85C	317762	0.318746	TASP1	55617	0.361984
OR2AG2	338755	0.282535	PCIF1	63935	0.591427	CLU	1191	0.318735	ANKRD42	338699	0.361941
ATG2B	55102	0.282501	SLC35E2B	728661	0.591386	UBL3	5412	0.318671	TRAF3	7187	0.361921
ANGPTL2	23452	0.282498	TTC13	79573	0.591344	ZCWPW1	55063	0.318582	FRMD8	83786	0.361918
S100B	6285	0.282467	ABCB7	22	0.591302	CD2AP	23607	0.318555	RP11-23D24.1	26084	0.36189
HHATL	57467	0.28242	NUDT21	11051	0.591176	KIAA2013	90231	0.318554	RARS	5917	0.361873
FAM129A	116496	0.28241	SPOP	8405	0.591172	CFH	3075	0.318498	DNAJC7	7266	0.361864
CTSO	1519	0.282338	PCGF2	7703	0.591116	PIM3	415116	0.318478	CCDC41	51134	0.361841
CPNE8	144402	0.282334	PDZD2	23037	0.591059	LMF2	91289	0.318471	NIP7	51388	0.361787
C5orf13	9315	0.282269	CHD4	1108	0.591059	ZEB1	6935	0.318435	GPR123	84435	0.361771
ABHD12B	145447	0.282231	PCMTD1	115294	0.590997	NOTUM	147111	0.318405	C1orf103	55791	0.361652
SLC39A8	64116	0.28213	TIGD1	200765	0.590984	PIGO	84720	0.31831	NLGN2	57555	0.361602
DNAJC22	79962	0.282067	ZC4H2	55906	0.590925	KIAA1109	84162	0.318213	BAT3	7917	0.361477
FAM174A	345757	0.282004	MED24	9862	0.590923	SDHB	6390	0.318134	FDFT1	2222	0.3614
P4HA2	8974	0.281901	SEC24B	10427	0.590878	PCDH15	65217	0.31809	LPHN1	22859	0.361381
CDKL1	8814	0.281794	ZNF594	84622	0.590865	AGFG1	3267	0.318088	IPO5	3843	0.361373
MPP1	4354	0.281753	ROCK1	6093	0.590794	GUK1	2987	0.31808	USP31	57478	0.361343
PAM	5066	0.281749	RGS17	26575	0.590722	HMOX1	3162	0.318061	UBE2MP1	606551	0.361315
AC012313.1	100506634	0.281713	SLC44A5	204962	0.590705	SCRIB	23513	0.318017	KLRAQ1	129285	0.361308
RHBDL2	54933	0.281671	ZNF100	163227	0.590692	KIAA0141	9812	0.318016	PTPRF	5792	0.361304
VWC2	375567	0.281671	GNL3	26354	0.59063	DDR2	4921	0.318002	LOC145837	145837	0.361286
SEC14L2	23541	0.28164	ZNF765	91661	0.590514	TRIM56	81844	0.317984	ARID5A	10865	0.361242
ADAMTS1	9510	0.281609	TMSB15B	286527	0.590479	MON1B	22879	0.317978	HMGN4	10473	0.3611
ITPR2	3709	0.281542	FBXO42	54455	0.590398	EXOC3	11336	0.317962	RANBP3	8498	0.36088
CNTNAP5	129684	0.28151	KIAA1310	55683	0.59032	RNF213	57674	0.317914	KRR1	11103	0.360769
FAM153B	100507387	0.281501	EPHB2	2048	0.590275	AC007405.6	100505695	0.317755	MDP1	145553	0.360768
RAPGEFL1	51195	0.28149	BMI1	648	0.590258	OLFML2A	169611	0.317753	FXYD7	53822	0.360763
RAB11FIP1	80223	0.28142	RBM7	10179	0.590077	FRMD4B	23150	0.317751	ZFP64	55734	0.360722
EFHD2	79180	0.281394	MAN2B1	4125	0.590075	JDP2	122953	0.317737	FASTK	10922	0.360717
WDR17	116966	0.281389	C19orf44	84167	0.590018	ZDHHC1	29800	0.317713	FGFR3	2261	0.360669
ZBTB47	92999	0.281327	GALNT1	2589	0.589956	C19orf26	255057	0.317656	FBXW11	23291	0.360584
TCEAL6	158931	0.281316	KPNA3	3839	0.589866	ADAT3	113179	0.317565	PPP2R2C	5522	0.360581
ART3	419	0.281285	ZNF626	199777	0.589764	CARKD	55739	0.31751	C4orf34	201895	0.360561
FAM163A	148753	0.281269	HSPA4	3308	0.589685	SLC9A9	285195	0.31749	LOC100129361	100129361	0.360517
USP46	64854	0.28113	FNTA	2339	0.58963	KCTD3	51133	0.317375	OAZ2	4947	0.360514
ABCG2	9429	0.281119	RBM26	64062	0.589329	IL17RC	84818	0.317367	C5orf30	90355	0.360482
TK2	7084	0.281028	ZNF337	26152	0.589307	DNAJC4	3338	0.317266	SLC30A5	64924	0.360402
RHPN1	114822	0.280978	ZNF71	58491	0.589286	C7orf23	79161	0.317251	RPL31P11	641311	0.360226
HERC6	55008	0.28092	KIF20B	9585	0.589277	ACSL5	51703	0.317244	RGS14	10636	0.360215
PPP6R1	22870	0.280884	CPSF6	11052	0.589244	PPT2	9374	0.317235	RNF220	55182	0.360179
METTL15	196074	0.280828	WDR26	80232	0.589183	FUK	197258	0.31718	AP000751.3	9743	0.360161
SOS1	6654	0.280759	CNOT4	4850	0.589052	TRAM2	9697	0.317065	ELMOD1	55531	0.360078
GLIPR1	11010	0.280757	USP13	8975	0.58904	KTN1	3895	0.317011	GXYLT2	727936	0.360075
ESRRB	2103	0.280679	ZNF502	91392	0.589016	MLLT6	4302	0.317002	ZNF707	286075	0.359967
SLC24A1	9187	0.280556	LDOC1L	84247	0.588889	CLCN3	1182	0.316993	TYW1	55253	0.35995
RASSF4	83937	0.280544	FLG	2312	0.588884	MRO	83876	0.31694	PDZD11	51248	0.359944
CYGB	114757	0.280496	ARPP21	10777	0.588841	POLI	11201	0.316862	RAB2A	5862	0.359933
TYRP1	7306	0.280484	PFKFB4	5210	0.588827	UBA3	9039	0.316847	ALDH6A1	4329	0.359925
MREG	55686	0.280466	QRICH1	54870	0.588747	DSE	29940	0.316847	C6orf164	63914	0.359872
ANKUB1	389161	0.280425	HNRPDL	9987	0.588616	KLF4	9314	0.316768	DNALI1	7802	0.359725
USP53	54532	0.280331	THG1L	54974	0.588583	SYNRG	11276	0.316733	ARHGEF10	9639	0.359715
STARD4	134429	0.280282	TRAPPC2	6399	0.588567	ANKRD40	91369	0.316681	HSPA14	51182	0.359619
C1orf148	574432	0.280243	RLIM	51132	0.588538	DKK3	27122	0.316654	SF3A3	10946	0.359566
RAX	30062	0.280233	RUVBL1	8607	0.588509	RSG1	79363	0.316569	MLEC	9761	0.359497
CTC-426B10.1	100505678	0.280076	ZBTB25	7597	0.588489	CHPF	79586	0.316554	SOX3	6658	0.359463
NINJ2	4815	0.279903	RIF1	55183	0.588446	VAMP3	9341	0.316465	MTR	4548	0.359417
AP1S3	130340	0.279725	CSK	1445	0.58843	GYG1	2992	0.316459	MRAS	22808	0.359325
RP11-94C24.10	253962	0.279684	ZNF334	55713	0.588411	ZNF394	84124	0.316451	CRELD2	79174	0.359235
KCNAB1	7881	0.279646	NBAS	51594	0.588369	FTH1	2495	0.316443	LOC728533	728533	0.359199
R3HDM1	23518	0.27961	USF1	7391	0.588241	RND2	8153	0.316442	FEZF2	55079	0.359189
C17orf51	339263	0.279566	SLC25A36	55186	0.588217	FUT8	2530	0.316412	BTC	685	0.359154
CCDC13	152206	0.279564	POLE	5426	0.588195	DENND4B	9909	0.316356	MAOB	4129	0.359147
GOLGA4	2803	0.279485	DDX52	11056	0.588157	C7orf50	84310	0.316348	LGALS8	3964	0.359146
MXRA7	439921	0.279467	KIAA0907	22889	0.588147	ARHGAP6	395	0.316313	PTDSS1	9791	0.359108
FNDC7	163479	0.279407	KPNB1	3837	0.5881	DHCR7	1717	0.316194	GABRA3	2556	0.359074
PRKCD	5580	0.279343	GRIK2	2898	0.588067	DNAJB9	4189	0.316191	MRPL18	29074	0.359057
AC073043.2	348751	0.279299	WRAP53	55135	0.588005	MBD2	8932	0.316188	NTNG2	84628	0.359049
STK24	8428	0.279291	DOT1L	84444	0.587937	NOTCH4	4855	0.316129	C11orf49	79096	0.359031
PGCP	10404	0.279285	ZNF568	374900	0.587936	TTTY14	55410	0.316112	SHISA4	149345	0.35903
SH3D21	79729	0.279273	ZNF675	171392	0.587758	SFMBT2	57713	0.316105	BEX2	84707	0.358988
OBFC1	79991	0.279263	NEUROD2	4761	0.587677	CBX6	23466	0.316091	TADA3L	10474	0.358947
MAPK8IP1	9479	0.279219	MTHFD2	10797	0.587672	VAMP5	10791	0.316087	ANKRD17	26057	0.358914
FRK	2444	0.279191	HSP90AA1	3320	0.587644	XPOT	11260	0.315975	TMED10	10972	0.358831
MYO6	4646	0.279088	DBN1	1627	0.587643	AHNAK	79026	0.315898	TAF1D	79101	0.358689
PRDM11	56981	0.279042	ACVR2A	92	0.587552	KCTD9	54793	0.315768	UBE2I	7329	0.358666
ETV5	2119	0.279015	ZNF433	163059	0.587515	TTC7B	145567	0.315763	CAMK1D	57118	0.358479
FBLN2	2199	0.278982	LINS	55180	0.587451	TRIM5	85363	0.315729	FBXO36	130888	0.358378
OPRD1	4985	0.278906	MCM9	254394	0.58741	GGA1	26088	0.315719	SFRS17A	8227	0.358324
AC093734.11	114796	0.278903	TRMT5	57570	0.5874	NAA50	80218	0.31571	KIAA1797	54914	0.358296
ATG7	10533	0.27888	STX7	8417	0.587398	KLHL13	90293	0.31565	IQCA1	79781	0.358193
LPIN1	23175	0.278859	C5orf51	285636	0.587386	FLT4	2324	0.315604	ANKRD45	339416	0.358187
TMEM155	132332	0.278831	GPM6A	2823	0.587369	FRMD5	84978	0.315565	FAP	2191	0.358145
SLC48A1	55652	0.278738	REEP1	65055	0.587297	TMED10	10972	0.315517	BAI1	575	0.358039
TMEM8B	51754	0.27866	38047	57574	0.587286	IPO8	10526	0.315443	FBXL16	146330	0.357993
PTPRG	5793	0.278657	CTNND2	1501	0.587282	KIAA1033	23325	0.315427	MAPKAPK3	7867	0.357906
GPR123	84435	0.27863	GAS7	8522	0.587264	ANXA1	301	0.315359	TRAPPC5	126003	0.357796
KCNJ10	3766	0.278626	ASTE1	28990	0.587192	RP11-90D4.2	389634	0.315353	RP11-115C21.2	100287015	0.357526
CDC14B	8555	0.278549	PWP1	11137	0.587157	BCAP31	10134	0.315317	CRISPLD1	83690	0.357484
OXCT1	5019	0.278504	ABL2	27	0.587066	ZMYND11	10771	0.315297	PITPNB	23760	0.357461
POMGNT1	55624	0.278397	ZNF326	284695	0.587004	MEGF6	1953	0.315285	SLC8A1	6546	0.357451
AGPHD1	123688	0.278376	FAM18B2	201158	0.586925	ARHGAP17	55114	0.31517	UBE2K	3093	0.357447
CUX1	1523	0.27831	LSM11	134353	0.586862	SCPEP1	59342	0.315148	NCALD	83988	0.357391
NDST3	9348	0.278273	IGBP1	3476	0.586856	CCDC3	83643	0.315094	KHDRBS3	10656	0.3573
CCDC25	55246	0.278173	AC090699.1	100507246	0.586846	G0S2	50486	0.315087	SNX26	115703	0.357222
NAALAD2	10003	0.278149	SFPQ	6421	0.586823	CDYL	9425	0.315025	HTT	3064	0.357195
EDN3	1908	0.278142	GOLM1	51280	0.586792	ANKRD9	122416	0.315003	EFHC2	80258	0.356972
OSGIN2	734	0.277944	ATP6V0A2	23545	0.586773	GALC	2581	0.314981	PPP2R5C	5527	0.356848
HTR7P1	93164	0.277931	XPO7	23039	0.586697	PTMA	5757	0.314968	ZNF831	128611	0.356703
GSG1L	146395	0.277915	CDKN2AIP	55602	0.58669	LRRC33	375387	0.314955	LOC727796	727796	0.356691
EFHA2	286097	0.277915	GAS2	2620	0.58665	SLC38A5	92745	0.314926	PFKP	5214	0.356669
FARP2	9855	0.277881	FRMD4A	55691	0.58664	DRD4	1815	0.314899	PHB	5245	0.356605
CCK	885	0.277857	JRKL	8690	0.586381	C20orf29	55317	0.314884	CYB5D2	124936	0.356444
KIAA0748	9840	0.277847	UTP14C	9724	0.586347	NOM1	64434	0.314848	BBOX1	8424	0.356382
ALDH1A2	8854	0.277799	ZBTB26	57684	0.586328	RAPGEF4	11069	0.314785	ACVR1C	130399	0.356374
ARHGEF10	9639	0.277766	CYP2R1	120227	0.586324	FZD8	8325	0.314776	PRRG3	79057	0.356151
NDFIP2	54602	0.27775	ARMC1	55156	0.586203	TCF7L2	6934	0.314762	NDUFA13	51079	0.356125
RMND5A	64795	0.277707	POLR1D	51082	0.586143	SDC4	6385	0.314757	TJP1	7082	0.356071
BANP	54971	0.277647	AVL9	23080	0.58606	PCDHB5	26167	0.314717	TMEM232	642987	0.356067
ASH1L	55870	0.277576	AMY2B	280	0.586013	IGF2	3481	0.314716	PMM2	5373	0.356059
PITPNA	5306	0.277503	STX6	10228	0.585973	PFKL	5211	0.314679	GABRA2	2555	0.355981
NETO1	81832	0.277454	PWWP2A	114825	0.585891	CTF1	1489	0.314647	LOC647012	647012	0.35589
MPRIP	23164	0.277451	SMTNL1	219537	0.585882	ANXA4	307	0.314388	PPIL2	23759	0.355866
CPD	1362	0.277439	SCN2A	6326	0.585842	FBRSL1	57666	0.314375	ZNF658	26149	0.355862
BTBD10	84280	0.27739	CHERP	10523	0.585796	FBXL3	26224	0.314336	PRELID2	153768	0.355858
FBXO9	26268	0.277388	HNRNPL	3191	0.585762	CACHD1	57685	0.314331	GGN	199720	0.355783
CAPN13	92291	0.277379	ZNF585B	92285	0.585744	TMEM22	80723	0.314224	SH3YL1	26751	0.355724
HTATIP2	10553	0.27734	ZNF318	24149	0.585687	RP11-379K17.4	100128164	0.314175	SCARB1	949	0.355705
VSIG2	23584	0.277275	C14orf21	161424	0.585629	FOXS1	2307	0.314146	LOC100289600	100289600	0.355646
VAMP3	9341	0.277217	STAG2	10735	0.585594	C18orf25	147339	0.314092	C6orf62	81688	0.35561
SLC4A8	9498	0.277105	SLC16A14	151473	0.585565	KANK1	23189	0.314012	SERPINI1	5274	0.355583
GAN	8139	0.277039	DSCAML1	57453	0.585547	CISD3	284106	0.313969	HRSP12	10247	0.355581
GLT1D1	144423	0.277018	HNRNPU	3192	0.58549	PHLDB3	653583	0.3139	STX7	8417	0.355565
TRIM54	57159	0.276984	ZNF142	7701	0.585473	TCIRG1	10312	0.313855	FAM118B	79607	0.355514
ZBTB7C	201501	0.276943	NLN	57486	0.585378	C19orf6	91304	0.313852	CAP2	10486	0.355502
WASL	8976	0.276929	ZNF695	57116	0.585356	THOP1	7064	0.313838	KIF3A	11127	0.355476
COL14A1	7373	0.27689	TSSK2	23617	0.585308	ACOT11	26027	0.313798	DBC1	1620	0.355457
RILPL1	353116	0.276876	CNOT10	25904	0.585296	TDRD10	126668	0.313745	PINK1	65018	0.35539
MED15	51586	0.276835	RAD52	5893	0.585281	ALPK3	57538	0.313726	ASXL3	80816	0.35534
LDLRAP1	26119	0.276788	PIAS4	51588	0.585245	ANPEP	290	0.313703	AC073043.2	348751	0.355311
RP5-1100I6.2	400839	0.276781	ZNF200	7752	0.585242	PPIF	10105	0.313669	PPAPR5	163404	0.355258
LHPP	64077	0.276723	ZNF624	57547	0.585218	PTPN11	5781	0.313662	CDKL3	51265	0.355207
NRG4	145957	0.276673	ST8SIA1	6489	0.585172	C2orf29	55571	0.313536	ELL2	22936	0.355183
FYB	2533	0.276658	PLAA	9373	0.585168	SPATA6	54558	0.313466	CMAS	55907	0.355171
CTB-131B5.4	100505636	0.276656	EIF4EBP1	1978	0.585162	ETS2	2114	0.313456	GNG5	2787	0.355161
CMTM5	116173	0.276639	ZIK1	284307	0.58497	KLKB1	3818	0.313446	GABRB3	2562	0.355091
TPP1	1200	0.276517	ZBTB12	221527	0.584916	OSBPL2	9885	0.313432	COL12A1	1303	0.355024
SYP	6855	0.276475	NMT2	9397	0.5849	NOG	9241	0.313414	ATF7IP2	100287628	0.35496
ATP6V0A1	535	0.276464	DHX38	9785	0.584895	STX16	8675	0.313361	ACPL2	92370	0.354916
PAQR8	85315	0.27642	EEF1D	1936	0.584891	SH3YL1	26751	0.313349	ARRDC4	91947	0.354865
CACNA1F	778	0.276384	ABCE1	6059	0.584879	TFDP1	7027	0.313344	AC011498.2	440503	0.354818
PCP4	5121	0.276374	AC009948.3	100506866	0.584805	MIB2	142678	0.313287	ATP5G1	516	0.354809
RNF144A	9781	0.276363	PALB2	79728	0.58478	DNAJC3	5611	0.313247	MAP2K1	5604	0.354808
ZNF655	79027	0.276304	KIAA0913	23053	0.584542	CD44	960	0.313213	CYR61	3491	0.354745
ARC	23237	0.276291	38412	54708	0.584478	DCTD	1635	0.313173	COL16A1	1307	0.354698
TEK	7010	0.276161	PCGF3	10336	0.584403	TMEM65	157378	0.313171	ZNF326	284695	0.354687
AC007743.1	100129434	0.276148	KLHL36	79786	0.58435	DIO2	1734	0.313158	ARL6IP5	10550	0.354653
TNR	7143	0.276069	RNF20	56254	0.584265	KLHDC8B	200942	0.313119	CACNA2D3	55799	0.354625
HSD17B12	51144	0.276047	WASF1	8936	0.584236	RIPK2	8767	0.31311	SYDE2	84144	0.354584
CAMK2B	816	0.275958	ELMOD2	255520	0.584152	TNFRSF10B	8795	0.31309	FBXO31	79791	0.354544
BAAT	570	0.275906	ATP8A2	51761	0.584047	ACCN4	55515	0.313052	PCDH1	5097	0.354528
NT5DC1	221294	0.275845	PDE10A	10846	0.584031	IL12A	3592	0.313009	ASB1	51665	0.35449
ST5	6764	0.275831	RCOR3	55758	0.583958	FAM43A	131583	0.312992	FAM122C	159091	0.354485
EHF	26298	0.275761	RBFA	79863	0.583946	SBDS	51119	0.312931	SLC25A36	55186	0.35448
HLA-DMA	3108	0.275759	BRWD1	54014	0.583805	CYB5R1	51706	0.312928	ZNF503	84858	0.354473
SH2D5	400745	0.27575	GTF3C1	2975	0.583616	SLC33A1	9197	0.312763	HPRT1	3251	0.354402
PIP5K1C	23396	0.27574	RIMKLB	57494	0.583609	PSKH1	5681	0.312741	GNRHR2	114814	0.354377
FAM69A	388650	0.275733	RAB33B	83452	0.583472	PRKD2	25865	0.312737	DYNC2H1	79659	0.354371
ATP6V1H	51606	0.275695	PCDHA4	56144	0.583449	ANKS6	203286	0.312726	HOPX	84525	0.354361
ACOT7	11332	0.275571	ZNF671	79891	0.583445	B3GALTL	145173	0.312686	TTC23L	153657	0.354358
TTC8	123016	0.275437	MFSD9	84804	0.583443	IL1RAP	3556	0.312655	TMEM150C	441027	0.354342
ALDOA	226	0.275384	LRRTM2	26045	0.583392	ECHS1	1892	0.312588	ARPC4	10093	0.354281
PABPC1L2A	340529	0.275313	PCDHA7	56141	0.583355	ALDOC	230	0.312578	POM121L8P	29797	0.353969
N4BP2L1	90634	0.27521	MPPED2	744	0.583339	LRRFIP1	9208	0.312541	SORBS2	8470	0.353897
FAM19A4	151647	0.275194	ZNF282	8427	0.583294	NPHP1	4867	0.312514	ZFAND2A	90637	0.353844
UBE2E2	7325	0.27512	GPD2	2820	0.583278	SSH3	54961	0.312482	KIF3B	9371	0.353757
RNF157	114804	0.275086	RPRD1B	58490	0.583253	STOML2	30968	0.312452	TBC1D1	23216	0.353658
STK16	8576	0.275049	TRAF6	7189	0.583144	FAM19A5	25817	0.312415	TM9SF3	56889	0.353603
IFFO1	25900	0.274983	MEX3C	51320	0.58312	SRPR	6734	0.312198	LARP6	55323	0.353582
CKMT1A	548596	0.274974	SPTAN1	6709	0.583113	CHRM3	1131	0.312135	C16orf93	90835	0.353555
RTN3	10313	0.274967	ZFP161	7541	0.583048	SPAG9	9043	0.312073	ANXA4	307	0.353528
P2RX6	9127	0.274939	KLHL25	64410	0.582971	LARP6	55323	0.312048	TP53TG1	11257	0.353509
PODN	127435	0.274883	SOCS7	30837	0.582937	KLF16	83855	0.312028	MTMR1	8776	0.353452
PTPRC	5788	0.274855	ZNF506	440515	0.582843	TTC7A	57217	0.312003	ANKRD26	22852	0.353408
DENND5A	23258	0.27477	PCDHB11	56125	0.582791	TMPRSS9	360200	0.311927	LOC646627	646627	0.353405
SERPINB9	5272	0.274726	FAM184B	27146	0.582782	TECR	9524	0.311719	C10orf79	80217	0.35335
TPRG1L	127262	0.274723	SQLE	6713	0.582749	SACM1L	22908	0.31167	ZBTB44	29068	0.353305
BOD1L	259282	0.274716	COL15A1	1306	0.582729	HEBP1	50865	0.311583	GTPBP8	29083	0.353304
TP53TG5	27296	0.27468	PMS1	5378	0.582712	RAB13	5872	0.311485	PPAT	5471	0.353287
GABBR2	9568	0.274649	TBC1D1	23216	0.582668	ARHGEF19	128272	0.311397	XPO6	23214	0.353286
ITGAV	3685	0.274614	ZNF175	7728	0.582658	RFX2	5990	0.311314	MAFK	7975	0.353261
RNF170	81790	0.274516	ACTR3	10096	0.58264	USP40	55230	0.311298	CYP46A1	10858	0.353253
ST3GAL5	8869	0.274512	37681	115123	0.582629	RAB3IL1	5866	0.31124	EXOSC7	23016	0.353108
CTC-463N11.3	503569	0.274507	FIP1L1	81608	0.582611	FAM117A	81558	0.311171	SKAP2	8935	0.353089
GK5	256356	0.274474	RAD1	5810	0.582591	HMHA1	23526	0.311162	COMT	1312	0.352998
AC008537.3	1556	0.274472	LIN7C	55327	0.582591	CTNNB1	1499	0.310956	PPP2R3A	5523	0.35293
ABCF3	55324	0.274447	DNMT1	1786	0.582548	C5orf32	84418	0.31093	GRIA2	2891	0.352919
LPP	4026	0.274439	AHCTF1	25909	0.582541	SP2	6668	0.310917	TRIM36	55521	0.352874
YJEFN3	374887	0.274366	ESD	2098	0.582464	SPATA13	221178	0.310867	LOC100270746	100270746	0.352828
ADCY2	108	0.274307	SCLT1	132320	0.582433	MALL	7851	0.310863	TOMM40L	84134	0.352725
EIF5A2	56648	0.274271	REPS1	85021	0.5824	TAPT1	202018	0.310859	STON2	85439	0.352513
PFKFB3	5209	0.274249	TIGD2	166815	0.582265	SYNC	81493	0.310789	NAP1L1	4673	0.352446
KIF13A	63971	0.274237	ZNF140	7699	0.582132	PLEKHG3	26030	0.310786	LARGE	9215	0.352379
CNTN6	27255	0.274177	CRMP1	1400	0.582119	GULP1	51454	0.310744	TBL1XR1	79718	0.352362
GRIA2	2891	0.274176	PCDHB7	56129	0.582036	XIAP	331	0.310693	LRRC67	286187	0.35227
SLC46A3	283537	0.274146	BAZ1A	11177	0.581938	KLHL21	9903	0.31065	PEX7	5191	0.352146
PAQR9	344838	0.274141	SMCR7L	54471	0.581855	KRIT1	889	0.31064	RBP4	5950	0.352138
RASAL3	64926	0.274123	KATNA1	11104	0.581691	HLA-C	3107	0.310615	HAUS7	55559	0.352097
STAT4	6775	0.274123	GRM2	2912	0.581655	APEH	327	0.310604	C8orf44	56260	0.352071
DPP6	1804	0.274079	H1F0	3005	0.581603	EFHD2	79180	0.310555	BRD8	10902	0.352055
VWA5A	4013	0.273985	BTAF1	9044	0.581599	TMEM54	113452	0.310425	RP11-544M22.1	100131187	0.352026
SHROOM3	57619	0.273783	LZIC	84328	0.581552	RRAD	6236	0.310395	TMED8	283578	0.351865
LAMB3	3914	0.273773	POGK	57645	0.581404	AL592284.1	728875	0.310369	C19orf60	55049	0.351824
EPS8L2	64787	0.27374	ZNF611	81856	0.581366	CSNK1D	1453	0.310341	WDR66	144406	0.351788
FAM135B	51059	0.273733	RELN	5649	0.581339	KIF1A	547	0.310307	TNFAIP8L1	126282	0.35178
DAGLA	747	0.273731	NME6	10201	0.581331	GPLD1	2822	0.310307	HACE1	57531	0.351739
ERO1LB	56605	0.273664	ZNF746	155061	0.5813	SEMA4A	64218	0.310212	ZSCAN5A	79149	0.351522
PSAP	5660	0.2736	WDR27	253769	0.581292	DPY19L4	286148	0.310211	SDHC	6391	0.35152
STK39	27347	0.273528	TSC22D2	9819	0.581248	SNX13	23161	0.310187	PTPRK	5796	0.351512
MTERFD2	130916	0.273523	XAB2	56949	0.581199	MMP14	4323	0.310179	COL24A1	255631	0.35147
LGI1	9211	0.273395	ZNF426	79088	0.581172	MLYCD	23417	0.310133	SH3GLB1	51100	0.351267
DEXI	28955	0.273394	CTPS2	56474	0.581139	NET1	10276	0.310117	FOXG1B	2290	0.351202
NEMF	9147	0.273372	PHKA2	5256	0.581094	NAMPT	10135	0.310076	PAK1IP1	55003	0.351156
DENND3	22898	0.273371	C20orf94	128710	0.581065	AIDA	64853	0.310035	LOC729722	729722	0.351028
DNAJC13	23317	0.273357	ZNF333	84449	0.58104	DDX51	317781	0.310029	GRM7	2917	0.350987
TXLNB	167838	0.273353	SNX4	8723	0.581022	MPZL1	9019	0.310005	PDZRN3	23024	0.350882
CRY2	1408	0.273327	DCTN5	84516	0.581012	IFT57	55081	0.309931	ZFYVE27	118813	0.350833
TSC22D3	1831	0.2733	H3F3AP4	440926	0.580964	A2ML1	144568	0.30989	NOP56	10528	0.350791
PPP1R13B	23368	0.273231	SLC30A7	148867	0.580952	TEAD3	7005	0.309836	C19orf50	79036	0.350779
DCDC5	341019	0.273151	SEC24D	9871	0.58083	FGFR1	2260	0.309808	GPM6B	2824	0.350776
HMCN2	256158	0.273079	ZNF193	7746	0.580827	GDF11	10220	0.309762	AGBL1	123624	0.350764
OSBP2	23762	0.273065	BCL2L1	598	0.580784	PCDH1	5097	0.309729	VAC14	55697	0.350752
RIMBP2	23504	0.273056	TTI2	80185	0.580672	MAPK1	5594	0.309698	STX6	10228	0.350711
CREBL2	1389	0.273051	COTL1	23406	0.58058	PREX1	57580	0.309641	ENC1	8507	0.350709
HOXD1	3231	0.272925	FDXACB1	91893	0.580451	CDK2AP2	10263	0.309629	YPEL1	29799	0.350693
FAM110C	642273	0.272853	RPN2	6185	0.580418	PRKG1	5592	0.309436	MAPK3	5595	0.350671
ALDH1A1	216	0.272821	CHST11	50515	0.580154	WWOX	51741	0.309377	TRAPPC1	58485	0.35064
SRXN1	140809	0.272719	RP11-181C3.2	100128191	0.580128	DPP8	54878	0.30935	AC106037.2	6632	0.350635
ATP1A1OS	84852	0.272705	SEMA4C	54910	0.580127	SNTB2	6645	0.309283	RP4-604K5.1	9403	0.350564
IL6R	3570	0.272664	REV3L	5980	0.580064	TMX1	81542	0.309275	BEND5	79656	0.35052
SLC19A3	80704	0.272639	KDM3A	55818	0.580063	FBXO2	26232	0.309256	RP4-665J23.1	149351	0.350404
RNF213	57674	0.272566	AGL	178	0.580049	SPIRE1	56907	0.309251	FHL2	2274	0.35032
HLA-DPA1	3113	0.272562	MOSPD1	56180	0.580033	PSD2	84249	0.309237	NRGN	4900	0.350267
PGR	5241	0.272513	ZNF138	7697	0.579959	MESDC2	23184	0.30917	PGM2L1	283209	0.350165
EPM2A	7957	0.272495	TOP3A	7156	0.579949	SLCO1C1	53919	0.309155	MAGED4B	81557	0.350137
SPATA2	9825	0.272494	TP53RK	112858	0.579926	LDHD	197257	0.309146	SQRDL	58472	0.350088
HSPB8	26353	0.272483	MBD5	55777	0.579864	ABHD12	26090	0.309068	LOC729680	729680	0.350036
MPL	4352	0.272465	TMEM167B	56900	0.579721	BAALC	79870	0.309028	C6orf173	387103	0.349969
DENND4B	9909	0.272415	CPSF7	79869	0.57972	SYVN1	84447	0.309011	LEPREL1	55214	0.349961
PNKD	25953	0.272394	PTEN	5728	0.579699	CTD-2514K5.2	85001	0.308864	TOLLIP	54472	0.349863
SLC25A23	79085	0.272354	PHKB	5257	0.579688	KDELC2	143888	0.308824	MAN2B2	23324	0.349827
TMEM117	84216	0.272319	DHX33	56919	0.579594	CMTM6	54918	0.308763	SURF2	6835	0.349774
PTPRS	5802	0.272216	TAB3	257397	0.579519	GPR125	166647	0.30873	MRPS14	63931	0.349706
STARD13	90627	0.272209	SKIL	6498	0.579517	DPP9	91039	0.308683	PCNX	22990	0.349627
NUDT16	131870	0.272175	TAF5L	27097	0.579428	PLIN5	440503	0.308612	TM9SF1	10548	0.349617
ABCG1	9619	0.272155	ZBTB33	10009	0.579374	INPP1	3628	0.30858	ACOX1	51	0.349611
C12orf34	84915	0.27213	CAMSAP2	23271	0.579311	BACE1	23621	0.308556	AC009163.1	79583	0.349563
RP11-749H20.6	100862680	0.272129	BUB3	9184	0.579283	GNA11	2767	0.308473	FAM188B	84182	0.349507
TMTC1	83857	0.272091	CUL5	8065	0.579271	CCS	9973	0.308465	C14orf23	387978	0.349456
SESN1	27244	0.271937	CSDE1	7812	0.579265	FUT11	170384	0.308352	SON	6651	0.349426
C2orf50	130813	0.271923	BRAP	8315	0.579145	SLC5A6	8884	0.308253	RAB6B	51560	0.349361
RAB6A	5870	0.271911	38777	10299	0.578969	ZNHIT6	54680	0.308251	TSNAX	7257	0.349304
TLN1	7094	0.271875	SON	6651	0.578956	SENP2	59343	0.308205	PDXK	8566	0.349251
TMEM151A	256472	0.271788	ZYG11B	79699	0.57887	TAP1	6890	0.30811	MPV17	4358	0.349241
PAQR6	79957	0.271787	NARF	26502	0.578863	PTGR2	145482	0.308095	RAB35	11021	0.349215
FAM180A	389558	0.271786	PTPN1	5770	0.578827	AKIRIN1	79647	0.308092	ZMYND11	10771	0.349071
YPEL4	219539	0.271775	FAM83B	222584	0.578804	CSRNP1	64651	0.308028	SLC39A10	57181	0.349033
ANGEL1	23357	0.271772	KIRREL	55243	0.578777	RHOA	387	0.308012	C1orf122	127687	0.349015
AKAP6	9472	0.271681	CCNI	10983	0.578775	PALM	5064	0.307914	GTF3C6	112495	0.348978
MEMO1	51072	0.271642	ZBTB39	9880	0.578748	CLIP4	79745	0.307898	C8orf48	157773	0.348921
CCDC89	220388	0.271603	CBX8	57332	0.578727	VEGFA	7422	0.307892	ZNF365	22891	0.348917
EGR3	1960	0.271573	SF3A2	8175	0.578693	CD46	4179	0.307699	GRSF1	2926	0.348869
SUMF1	285362	0.271473	PAQR3	152559	0.578593	ZHX2	22882	0.30763	SLU7	10569	0.348793
ADAP1	11033	0.271466	TP53BP2	7159	0.578572	ARHGAP22	58504	0.307612	VPS18	57617	0.348788
COX19	90639	0.271466	ZNF24	7572	0.578563	FAM114A1	92689	0.307531	TMEM8A	58986	0.348755
NDE1	54820	0.271442	DLGAP1	9229	0.578543	FXYD5	53827	0.3074	SLC1A2	6506	0.348755
SNTB2	6645	0.271422	AP1AR	55435	0.578542	CYP27A1	1593	0.307393	CUL1	8454	0.348745
LYRM2	57226	0.271412	UBA2	10054	0.578539	PARP12	64761	0.307365	TAC3	6866	0.348727
ADD2	119	0.271306	HLTF	6596	0.578532	NDUFB5	4711	0.307344	AL589182.2	641455	0.348697
PTPRT	11122	0.271257	CEBPG	1054	0.578485	PARD3B	117583	0.307316	KATNB1	10300	0.348674
LMOD1	25802	0.271134	IGF2R	3482	0.57844	FN3KRP	79672	0.307311	VAPA	9218	0.348664
HLA-B	3106	0.271121	KRT34	3885	0.578338	GLRX5	51218	0.307146	CYP1B1	1545	0.34858
RHBDL1	9028	0.271097	SEMA3F	6405	0.578267	SP100	6672	0.3071	CAMK1G	57172	0.348552
AC099489.1	400499	0.271049	FAM18B2-CDRT4	100533496	0.578257	B3GNT7	93010	0.307099	PNMA5	114824	0.348496
RAB37	326624	0.271036	CCDC101	112869	0.57821	WAS	7454	0.307093	ARHGAP5	394	0.348457
VGLL4	9686	0.270952	MACF1	23499	0.578069	TRMU	55687	0.307055	TUB	7275	0.348425
FMN2	56776	0.270948	SMC5	23137	0.578044	CXCL14	9547	0.307045	TMEFF2	23671	0.348394
PNCK	139728	0.270913	VTI1A	143187	0.578033	TBC1D13	54662	0.307007	GSTT2	2953	0.348388
CRELD1	78987	0.270897	TM2D3	80213	0.578031	GDF6	392255	0.306995	NUDT14	256281	0.348329
CCR5	1234	0.270871	DUS4L	11062	0.578	BCL2L13	23786	0.306971	PON2	5445	0.348282
KLKB1	3818	0.270867	SRSF1	6426	0.577971	ZNF775	285971	0.306915	PLEKHA3	65977	0.34827
CYP4V2	285440	0.270867	DNAJB5	25822	0.57794	C6orf108	10591	0.306879	PNPLA4	8228	0.348246
COPS7A	50813	0.270863	PRPF39	55015	0.577936	LPP	4026	0.306823	PHACTR1	221692	0.348146
KCNG3	170850	0.270858	TNRC18	84629	0.577848	C12orf34	84915	0.306767	POLD4	57804	0.348095
MEG3	55384	0.270722	MCM3AP	8888	0.577785	PPP2R5C	5527	0.306742	PDCD10	11235	0.348094
IFIT1	3434	0.270696	PATL1	219988	0.577684	DEF6	50619	0.306738	DAD1	1603	0.348063
ERVW-1	30816	0.270656	SMC6	79677	0.577618	HSPG2	3339	0.306731	FABP3	2170	0.348036
GRM5	2915	0.270596	RP11-204J18.3	100506994	0.577599	KLHL26	55295	0.306691	FLJ32756	642757	0.348004
ISCU	23479	0.270579	TAOK1	57551	0.577544	CST3	1471	0.306662	RPS10	6204	0.347902
AC005726.6	124923	0.27055	ACTG1	71	0.577505	HOMEZ	57594	0.306659	GSTM3	2947	0.347871
SMARCA2	6595	0.270469	SETD7	80854	0.577488	MAPK10	5602	0.306645	MARK2	2011	0.347869
SLC6A12	6539	0.27042	NAA30	122830	0.577485	PREX2	80243	0.306605	ROMO1	140823	0.347818
ATP6V1E2	440862	0.27035	GSTCD	79807	0.577485	CHST1	8534	0.306572	WDR47	22911	0.347767
FUT1	2523	0.270342	NHEJ1	79840	0.577472	RGS3	5998	0.306501	UBE2D3	7323	0.347689
PGP	283871	0.270328	SLC23A3	151295	0.577472	PARP8	79668	0.306474	BAIAP2L2	80115	0.347678
SEMA6A	57556	0.270286	CAD	790	0.577408	RNH1	6050	0.306455	FBF1	85302	0.347675
ICAM5	7087	0.270276	GABPB1	2553	0.577355	PCNP	57092	0.306417	CYCS	54205	0.347656
ATR	545	0.270239	MAML1	9794	0.577354	MYRIP	25924	0.306387	ANTXR2	118429	0.347646
RYR3	6263	0.270229	BCS1L	617	0.577292	ZBTB16	7704	0.306274	MIPOL1	145282	0.34763
NRGN	4900	0.270192	LRCH3	84859	0.577285	TRIM2	23321	0.306273	ZBTB3	79842	0.347516
RGN	9104	0.270191	SLAIN1	122060	0.577251	TRPM4	54795	0.306257	RSPH1	89765	0.347498
C1orf222	85452	0.270185	DDX10	1662	0.577204	TACC2	10579	0.30615	FOLR2	2350	0.347489
LDHD	197257	0.270141	SRSF10	10772	0.577162	KDSR	2531	0.306145	EHBP1L1	254102	0.347467
DOCK3	1795	0.270103	FOXO3	2309	0.577147	C6orf223	221416	0.306049	PAFAH1B1	5048	0.347374
MCHR2	84539	0.270015	ZNF618	114991	0.577093	FLII	2314	0.306004	LOC644189	644189	0.347371
CELF4	56853	0.27001	NSUN6	221078	0.576952	C3orf58	205428	0.305941	ECHDC1	55862	0.347169
ACSL3	2181	0.270005	VLDLR	7436	0.576947	GBE1	2632	0.305926	PDCD11	22984	0.347075
SWAP70	23075	0.269947	PIP5K1A	8394	0.576946	ITGB2	3689	0.305903	FAM149A	25854	0.347042
ABAT	18	0.269931	FBL	2091	0.576934	CCDC61	729440	0.305901	JDP2	122953	0.346982
ITFG3	83986	0.269923	VASH1	22846	0.57689	SRGN	5552	0.305784	SNRPF	6636	0.346754
JAK1	3716	0.269895	ZNF764	92595	0.576879	TMEM221	100130519	0.305733	CDC5L	988	0.346724
SENP2	59343	0.269826	RBM14	10432	0.576713	FAM198B	51313	0.30573	LOC158696	158696	0.346711
PAIP2B	400961	0.269786	ZKSCAN1	7586	0.576659	TFEB	7942	0.305729	AC011427.1	153328	0.346662
ECM2	1842	0.269767	SERBP1	26135	0.576646	COL16A1	1307	0.305694	MDH1	4190	0.346553
GLIS1	148979	0.26976	CTNND1	1500	0.576598	PRR5	55615	0.305693	ABI2	10152	0.346513
FGF5	2250	0.26976	CHCHD3	54927	0.576445	SHISA5	51246	0.305688	FTL	2512	0.346469
TMC6	11322	0.269697	SUV39H2	79723	0.576391	PRICKLE3	4007	0.305609	WHAMM	123720	0.34639
LONRF2	164832	0.269682	CCDC23	374969	0.576384	PER3	8863	0.305567	DGCR6L	85359	0.346389
MANSC1	54682	0.269654	ZBTB44	29068	0.576379	C9orf103	414328	0.305559	PIGK	10026	0.346301
SLC25A40	55972	0.269647	CDK13	8621	0.576323	MOB3B	79817	0.305458	PMEPA1	56937	0.346295
SYT17	51760	0.269546	FBRSL1	57666	0.576276	GBA	2629	0.305435	FEZ2	9637	0.346249
VPS36	51028	0.269534	ZZZ3	26009	0.57623	OCEL1	79629	0.305379	NRSN2	80023	0.346176
GRIA1	2890	0.269526	USP22	23326	0.576202	KIF1B	23095	0.30525	STOX2	56977	0.345972
PKD1L2	114780	0.26951	WDR48	57599	0.576109	TM9SF3	56889	0.305204	LOC439953	439953	0.345934
GOLIM4	27333	0.269418	ZNF227	7770	0.576081	LPAR1	1902	0.30514	ERI2	112479	0.34592
SLFN5	162394	0.269398	USP34	9736	0.576062	SGMS1	259230	0.305112	SELENBP1	8991	0.345871
LAMA2	3908	0.269361	PROX2	283571	0.575964	CNN3	1266	0.30511	FAM155A	728215	0.345865
LAYN	143903	0.26929	DHPS	1725	0.575949	ADAR	103	0.30508	CUTA	51596	0.345864
AC079341.1	100192379	0.269252	N4BP1	9683	0.575937	FAM149B1	317662	0.305067	MFF	56947	0.345859
LPCAT4	254531	0.269241	MTFR1	9650	0.575925	GLT25D2	23127	0.305048	GIT1	28964	0.345846
AC021066.1	3892	0.269181	RP11-220I1.1	100506710	0.575888	GIMAP5	55340	0.305044	ALG9	79796	0.345815
MAN2A1	4124	0.269147	CPEB4	80315	0.575874	CBR1	873	0.305038	BRUNOL4	56853	0.345785
SNORD107	91380	0.269125	KBTBD7	84078	0.575873	ABCA2	20	0.304937	FAM82A1	151393	0.345692
CPPED1	55313	0.269104	PLXDC2	84898	0.575649	CCDC86	79080	0.304841	SNX32	254122	0.345657
NPHS1	4868	0.269087	RBMXL1	494115	0.57563	GK5	256356	0.304822	BCS1L	617	0.345615
MKNK1	8569	0.269039	PAFAH1B3	5050	0.575516	HAPLN1	1404	0.304741	DCX	1641	0.345586
CHRNB3	1142	0.269005	C20orf4	25980	0.575463	PLD3	23646	0.304712	SRP19	6728	0.345574
TTN	7273	0.26885	TRAPPC8	22878	0.575457	PSMC5	5705	0.304702	REP15	387849	0.345543
DCHS2	54798	0.268796	ZFP64	55734	0.57539	PDE4DIP	9659	0.304678	TIPIN	54962	0.345511
MADD	8567	0.268776	CEP68	23177	0.575382	DCN	1634	0.304661	EIF4E2	9470	0.345391
EPB49	2039	0.268703	ZNF642	339559	0.575373	CCDC48	79825	0.30457	C1orf50	79078	0.345373
AC068020.1	286042	0.268675	CAB39L	81617	0.575216	TNNT1	7138	0.304564	LOC100289361	100289361	0.345368
HRH2	3274	0.268624	NCL	4691	0.575183	ISM1	140862	0.304563	PALM2	114299	0.345285
STEAP3	55240	0.268623	C4orf41	60684	0.575172	KCNQ1	3784	0.304487	LOC645225	645225	0.345277
MX1	4599	0.268602	STX2	2054	0.575145	FAN1	22909	0.304466	HCG18	414777	0.34526
THPO	7066	0.268574	GPR126	57211	0.575106	BDNF-AS1	497258	0.304443	ZNF580	51157	0.345167
MLLT6	4302	0.268532	DDX19B	11269	0.575078	CLDN10	9071	0.304432	PHLDB2	90102	0.345164
CLDN4	1364	0.268383	KIAA1009	22832	0.575046	AP000688.14	100133286	0.304408	LRFN2	57497	0.345158
DDI2	84301	0.26837	NKIRAS2	28511	0.575045	AC093726.6	100132707	0.304331	PITPNM2	57605	0.345127
SLC1A2	6506	0.268358	KLHL5	51088	0.575036	CCL2	6347	0.304251	DOK6	220164	0.344932
SEMA3G	56920	0.268355	RPL22	6146	0.574975	C18orf1	753	0.304186	ARHGAP25	9938	0.344922
WNT16	51384	0.26834	RP11-664D7.4	286189	0.57496	TSC22D3	1831	0.304182	TSHZ3	57616	0.344922
NAP1L5	266812	0.268274	PPPDE2	27351	0.57483	ATP11A	23250	0.304139	VSTM1	284415	0.344889
MCF2	4168	0.268232	PRDM8	56978	0.574734	FNBP1	23048	0.304119	CCNY	219771	0.344835
B3GNT1	11041	0.268211	FAM172A	83989	0.574692	LIFR	3977	0.304097	KCTD17	79734	0.344629
RASL11A	387496	0.26804	ASF1A	25842	0.574654	WDR66	144406	0.304087	C18orf45	85019	0.34461
HAS1	3036	0.268033	HELB	92797	0.574622	PARP9	83666	0.304004	TCEA1P2	6917	0.344552
RPS6KC1	26750	0.26796	VTA1	51534	0.574521	PRKAR1B	5575	0.303929	PCCB	5096	0.344523
CABLES1	91768	0.267931	SOS1	6654	0.574354	TTC35	9694	0.303928	TNNI3	7137	0.344432
PKNOX2	63876	0.267916	ZNF583	147949	0.574298	C19orf42	79086	0.303904	ATP5I	521	0.344396
VSTM5	387804	0.267756	ZNF354A	6940	0.574276	PROS1	5627	0.303883	MPP6	51678	0.344376
NCKIPSD	51517	0.267698	ZNF12	7559	0.57427	VRK2	7444	0.303868	MAP7D1	55700	0.344355
MFSD1	64747	0.26767	PLDN	26258	0.574246	BST1	683	0.303817	C11orf51	25906	0.344167
CYB5R2	51700	0.267668	KBTBD2	25948	0.57421	CDCA7L	55536	0.303762	SNTB1	6641	0.343983
LMAN1L	79748	0.267588	CBX3	11335	0.574111	MB21D1	115004	0.303709	ETF1	2107	0.343967
CPLX3	594855	0.267588	PLCE1	51196	0.574057	RNF121	55298	0.303696	SRA1	10011	0.34391
MIR22HG	84981	0.267586	TFB1M	51106	0.573987	TMEM87B	84910	0.303674	SLC25A16	8034	0.343881
RAB17	64284	0.26747	ASNSD1	54529	0.573976	DOCK9	23348	0.303621	ANKRD43	134548	0.343853
RAB6B	51560	0.267458	SMS	6611	0.573967	NFKB2	4791	0.303565	ARNT2	9915	0.3437
HRH3	11255	0.267441	HSD17B6	8630	0.573932	ACTN1	87	0.303552	KIAA1704	55425	0.343683
NAPG	8774	0.267336	C7orf13	129790	0.573854	PTCD3	55037	0.303503	PDE6B	5158	0.343669
MYH7	4625	0.267301	EPG5	57724	0.573575	IL33	90865	0.303497	PCDH10	57575	0.343648
ATP9A	10079	0.267296	USP39	10713	0.573537	TRIP10	9322	0.303464	FKBP11	51303	0.343527
CXXC5	51523	0.26724	ZNF85	7639	0.573531	CMTM4	146223	0.303422	AGPAT3	56894	0.343472
ZRANB3	84083	0.267228	MAPRE1	22919	0.573529	RNASEL	6041	0.30328	AURKAIP1	54998	0.343438
SFXN5	94097	0.267209	MTHFD1L	25902	0.573478	ABR	29	0.303258	IL1RAP	3556	0.343417
CEND1	51286	0.267199	L1CAM	3897	0.573353	NCOR2	9612	0.303248	CLU	1191	0.343311
PCBP3	54039	0.267055	UBR4	23352	0.573346	TMEM79	84283	0.30323	LOC100129616	100129616	0.343274
ARHGEF12	23365	0.267055	NEUROD6	63974	0.573309	TMEM45A	55076	0.303208	PSMB10	5699	0.343255
SPATA22	84690	0.267004	TMEFF1	8577	0.573303	ICAM3	3385	0.303103	UBE2B	7320	0.343237
EPHX4	253152	0.266864	BPHL	670	0.573259	ALG8	79053	0.303059	RUFY1	80230	0.343136
FBXL17	64839	0.266833	DLGAP4	22839	0.573234	CHD1L	9557	0.303005	RARRES3	5920	0.343044
PCDHAC2	56134	0.266808	CSNK2A1P	283106	0.573219	RP11-163N6.2	100505532	0.302955	SAT1	6303	0.342943
HOMER1	9456	0.266764	G3BP1	10146	0.57307	GCH1	2643	0.302877	SAP30	8819	0.342838
SCUBE2	57758	0.266616	ANKRD17	26057	0.572938	RECK	8434	0.302852	TMEM50A	23585	0.342814
MAGT1	84061	0.266577	CRK	1398	0.572745	CTSL2	1515	0.302839	TIMM8A	1678	0.342789
TAB2	23118	0.266385	MAP4K4	9448	0.572665	ANGPT2	285	0.302821	PTMA	5757	0.34275
[truncated: 19,166 more rows]

## Sheet: Supplementary Table 5
Supplementary Table 5. Neurodevelopmental disease gene sets.
ASD/ID rare de novo variants	SFARI ASD	ADD	OCD	Dyslexia
DHX9	ABAT	ADD2	ABO	ACOT13
EMID2	ABCA7	ADRA2A	ACTBL2	ARHGEF2
ITGA7	ACTN4	AKT1	AQP6	ARSD
NCKAP1	ACY1	AOC1	ARSD	ATP2C2
HEATR8	ADA	APP	BDKRB2	CMIP
CIT	ADAMTS18	BDNF	BDNF	CNTNAP2
BIRC6	ADARB1	BTBD9	BDNF-AS	CNTNAP5
DDB1	ADCY5	CACNA1C	BTBD9	COMT
HERC1	ADK	CACNG2	CCKBR	CYP19A1
USP24	ADNP	CARTPT	CDH17	DCDC2
KIAA0232	ADORA2A	COL2A1	CDH2	DGKI
CYP4F12	ADORA3	CSF2	CDH9	DNTT
PLXNB1	ADRB2	CYP2J2	CNTNAP2	DOCK4
ZNF33A	ADSL	DAO	COMT	DRD4
EFCAB8	AFF2	DBH	CSF2	DYM
ERP44	AFF4	DISC1	CYP19A1	DYX1
NUP133	AGAP1	DNMT3L	CYP2C19	DYX1C1
BEST3	AGBL4	DTNBP1	CYP2D6	DYX3
IKBKAP	AGMO	EPB41L3	DLG4	DYX5
ELOVL1	AGTR2	ERBB2	DLGAP3	DYX6
ZNF404	AHI1	GNPAT	DNASE1L3	DYX7
CBX4	ALDH1A3	HTR2A	DRD2	DYX8
C14orf129	ALDH5A1	LAMC2	DRD3	DYX9
EFCAB6	ALOX5AP	LEP	DRD4	ELK1
HRH2	AMPD1	MAPT	ESR1	EPM2A
FBN1	AMT	MYCN	ESR2	ESR2
UNC80	ANK2	NRG3	GABBR1	EVA1A
IFIH1	ANK3	NTF3	GAD1	FMR1
CLCN7	ANKRD11	NUFIP2	GJB2	FOXP2
FCGBP	ANKS1B	PIK3CA	GRIA3	FRAXA
SCN2A	ANXA1	PIK3CB	GRIK2	GABBR1
ATP1B1	AP1S2	PIK3CD	GRIK3	GCFC2
STK19	APBA2	PIK3CG	GRIK5	GRIN2B
LAMB2	APC	POMC	GRIN2B	HMGB1
KCTD20	APH1A	PON1	GTS	HRAS
PPRC1	APP	PPARG	HOXB8	KCNH4
WDR55	AR	PSEN1	HSPB3	KCNH8
CACNA1S	ARHGAP11B	PSEN2	HTR1B	KIAA0319
KIRREL3	ARHGAP15	PTEN	HTR1D	KIAA0319L
CNPY2	ARHGAP24	RASD2	HTR2A	LRRTM1
GABRB3	ARID1B	SLC6A3	HTR3A	MC5R
EPHX2	ARNT2	SLC6A4	HTR3C	MRPL19
MUC2	ARX	SLC6A8	HTR3D	NEDD4L
MUC17	ASH1L		HTR3E	NHLRC1
TANC2	ASMT		HTT	NRGN
CNGB1	ASS1		ITK	NRSN1
SRCAP	ASTN2		KIF22	PARP1
OR52E6	ASXL3		KRT20	PCNT
AARSD1	ATG7		LAMC2	PCSK6
VPS4A	ATP10A		LBX1	PLCB2
MYO9B	ATP2B2		LCA5	PRMT2
C2CD3	ATRNL1		LCT	PRTG
KIRREL2	ATRX		MAOA	RAN
TTN	ATXN7		MEIS2	RENBP
GOLGA4	AUTS2		MIR485	ROBO1
EP400	AVPR1A		MOG	S100B
OR5M9	BAIAP2		NPSR1	SEMA6A
ECM2	BBS4		NTF3	SFPQ
G3BP2	BCAS1		NTRK2	SHC2
C9orf86	BCKDK		NTRK3	SLC2A3
ZMAT5	BCL11A		OLIG1	SLC2A4RG
GCN1L1	BCL2		OLIG2	SLIT2
LIX1	BDNF		OMD	SLIT3
SEC24D	BIN1		OR2AG1	TACR1
HMGXB3	BIRC6		PBX1	TCF4
OR2F2	BRAF		PHOBS	TDP2
NEB	BRCA2		PPIG	VAPA
SLC25A29	BTAF1		PRKCD	ZNF804A
PROS1	BZRAP1		RYR3
KRBA1	C11orf30		SGCE
PLD5	C12orf57		SLC14A2
RELN	C15orf43		SLC1A1
HDAC9	C3orf58		SLC22A3
TMEM41A	C4B		SLC6A3
UPF3A	CA6		SLC6A4
DCAF4L2	CACNA1B		SLITRK1
TMEM178	CACNA1C		SLITRK5
CAD	CACNA1D		SRI
CPA4	CACNA1F		TDO2
TEKT1	CACNA1G		TNF
PDLIM1	CACNA1H		TOR1A
ALMS1	CACNA1I		TPH2
RETN	CACNA2D3		TSPO
MUC5B	CACNB2		UBD
POU3F4	CADM1		UCP2
SMAD2	CADM2		UTS2R
SLC2A10	CADPS2
ASB14	CAMK4
TRDMT1	CAMSAP2
EIF3G	CAMTA1
MPO	CAPRIN1
DNAH10	CASC4
KIAA0240	CBS
PRAMEF12	CC2D1A
GTF3C1	CCDC64
KCNC1	CD38
TTN	CD44
EIF4A1	CD99L2
CNOT6	CDC42BPB
NR3C2	CDH10
MUC4	CDH11
ABI2	CDH22
RDH8	CDH8
PFKM	CDH9
PPIP5K2	CDKL5
DNAH2	CDKN1B
MAPK13	CECR2
DENND5B	CELF4
CLCA2	CELF6
TBC1D2B	CEP290
LRP2	CEP41
RIC8A	CHD2
SLC5A1	CHD7
GORASP2	CHD8
PYHIN1	CHRM3
DCAF11	CHRNA7
ADAM18	CHRNB3
TRIP12	CHST5
SNX5	CIB2
STK11	CLSTN3
RBM27	CLTCL1
TRIM6	CMIP
GPR98	CNR1
ACRBP	CNR2
SBF2	CNTN3
PDGFD	CNTN4
ITPR1	CNTN5
PLEKHA8	CNTN6
WBSCR17	CNTNAP2
MCOLN3	CNTNAP3
PIK3R2	CNTNAP4
ADAMTS7	CNTNAP5
GALNT9	CREBBP
ABCA13	CSMD1
AGAP2	CSNK1D
FAM120B	CTCF
AP3D1	CTNNA3
CACNA1D	CTNNB1
TXNDC5	CTTNBP2
CSAD	CUL3
ABCA13	CX3CR1
KIAA0649	CXCR3
IFNA4	CYFIP1
ANO5	CYP11B1
PAOX	DAB1
BCHE	DAGLA
NUAK1	DAPK1
EGFR	DAPP1
ICA1	DCTN5
FAM129B	DCUN1D1
LAMB3	DCX
MBNL1	DDC
VNN1	DDX11
HNRNPUL1	DDX53
PM20D1	DEAF1
ZNF366	DEPDC5
MUC5B	DGKZ
ZNF594	DHCR7
AQPEP	DIAPH3
SDHA	DIP2A
ADCY5	DISC1
RPL21	DLG1
RAD21L1	DLG4
TTN	DLGAP1
LRRC40	DLGAP2
SWAP70	DLGAP3
TRPV5	DLX1
ACTN4	DLX2
EPHA1	DLX6
NCOR1	DMD
AK1	DMPK
GYPE	DNAH10
CSTA	DNAJC19
SND1	DNER
KIAA1751	DNM1L
GLRA2	DOCK10
CYP4Z1	DOCK4
UTP20	DOLK
SF1	DPP10
TMEM62	DPP6
PNISR	DPYD
S100G	DRD1
PXDN	DRD2
KIF18A	DRD3
RNPEPL1	DSCAM
VPS18	DST
HSPA4	DUSP22
LZTR1	DYDC1
EMR1	DYDC2
TOP3B	DYRK1A
SETD5	EEF1A2
PLEKHA4	EFR3A
SLCO4A1	EGR2
JUP	EHMT1
ZNF860	EIF4E
THBS3	EIF4EBP2
COLEC12	EML1
FAM91A1	EN2
FAM177B	EP300
LRRC31	EP400
ENPP2	EPC2
PTPRM	EPHA6
SLC4A2	EPHB2
ZNF445	EPHB6
RFWD3	EPS8
RAB43	ERBB2IP
HSD3B1	ERBB4
SCUBE2	ERG
SPANXD	ESR1
B9D1	ESR2
RHOT2	ESRRB
ARHGAP21	ETFB
NR3C2	EXOC3
NFIA	EXOC5
PEX5L	EXOC6
DUSP14	EXOC6B
DCAF5	EXT1
CATSPERG	F13A1
LPHN2	FABP3
KIAA1324	FABP5
SH3RF3	FABP7
THSD7A	FAM135B
ANK2	FAN1
CAMSAP1	FAT1
NRXN1	FBXO15
BAI3	FBXO33
GPRASP1	FBXO40
CGNL1	FER
WDFY3	FEZF2
UBE3C	FGA
CACNA2D3	FGD1
PAFAH1B2	FGFBP3
SUV420H1	FHIT
TM4SF19	FLT1
ZMYND11	FMR1
TBC1D23	FOLH1
ARHGAP30	FOXG1
GRM5	FOXP1
ATP12A	FOXP2
HECTD1	FRK
OTUD7A	FRMPD4
BRD4	GABRA1
PLXNB2	GABRA3
POGZ	GABRA4
FLG	GABRB1
TROVE2	GABRB3
TRIM17	GABRQ
DIP2C	GAD1
CSTF2T	GALNT13
GALNTL4	GALNT14
MFRP	GAN
ACACB	GAP43
SPATA13	GAS2
ZFYVE26	GATM
MTHFS	GDA
EFCAB5	GIGYF1
SLC25A39	GLO1
KDM6B	GLRA2
LMTK3	GNA14
BCL11A	GNAS
DYRK1A	GNB1L
DIP2A	GPC6
ATP10D	GPD2
PCDHA13	GPHN
DLL1	GPR139
DST	GPR37
RIMS1	GPX1
PCOLCE	GRID1
MLL5	GRID2
CTTNBP2	GRID2IP
UBN2	GRIK2
GIMAP8	GRIK3
VCP	GRIN1
PAX5	GRIN2A
PHF2	GRIN2B
MED13L	GRIP1
TUBGCP4	GRM1
CHD1	GRM4
DUSP15	GRM5
ZNF638	GRM8
XPO5	GRPR
SBF1	GSK3B
CDX2	GSN
OBSL1	GSTM1
NISCH	GTF2I
JMJD1C	GUCY1A2
DUSP3	HCFC1
FN1	HCN1
DENND5A	HDAC4
SMCHD1	HDAC6
PER1	HEPACAM
KRTAP9-3	HERC2
OR8H1	HLA-A
RTF1	HLA-DRB1
USH2A	HMGN1
ABCA12	HNRNPH2
CDCA7L	HOMER1
PPP1R15B	HOXA1
C3	HOXB1
GAK	HRAS
POLR2A	HS3ST5
MPDZ	HSD11B1
ASB1	HTR1B
KIAA1549	HTR2A
C7orf43	HTR3A
TBX18	HTR3C
SVIL	HTR7
MYOF	HUWE1
LY6G6F	HYDIN
KIRREL3	ICA1
MTMR12	IL16
PRPF39	IL1R2
BRCA2	IL1RAPL1
FAM63B	IL1RAPL2
APH1A	IMMP2L
STXBP3	INADL
SLC39A5	INPP1
GPRIN3	IQSEC2
BRCA2	ITGA4
CCDC18	ITGB3
SUCLA2	ITGB7
MYCBP2	JARID2
ZKSCAN5	JMJD1C
C12orf41	KANK1
CIAO1	KATNAL2
MANSC1	KCND2
ELK1	KCNJ10
FAT1	KCNJ12
MKL2	KCNJ15
DCAF4	KCNJ2
MACC1	KCNMA1
TUBA1A	KCNQ2
ADAM22	KCNQ3
METTL14	KCNT1
STAT2	KCTD13
AHNAK2	KDM5B
ABCA13	KDM5C
SLC6A3	KDM6B
MOB4	KHDRBS2
FAT1	KIAA1586
DENR	KIAA2022
KCNMA1	KIF13B
TBR1	KIF5C
UGT2B10	KIT
IQCE	KLC2
ANTXR1	KMO
PCDHB16	KMT2A
RELN	KMT2C
ZNF813	KMT2E
MMRN2	KPTN
CECR1	LAMA1
DPP3	LAMB1
KCNS1	LAMC3
SETD5	LEP
SNTG1	LIN7B
ZNF311	LMX1B
APOC3	LPL
PWWP2A	LRFN5
TOP1	LRP2
ANKS1A	LRP2BP
STXBP1	LRPPRC
PIWIL4	LRRC1
MICALCL	LRRC7
SCRIB	LZTS2
TRAF7	MACROD2
PIAS1	MAGED1
TOPORS	MAGEL2
WDR66	MAL
DAB2	MAOA
DAG1	MAOB
SMARCC1	MAP2
VAV3	MAPK1
MEF2C	MAPK12
TTF2	MAPK3
CACHD1	MAPK8IP2
FGF22	MARK1
KIAA1967	MBD1
CHD2	MBD3
ITGA5	MBD4
ZNF292	MBD5
CCDC90B	MBD6
CST9	MC4R
ZNF451	MCC
GNRHR	MCPH1
RTN4RL1	MDGA2
MLL	MECP2
PLCD4	MED12
REST	MED13L
SMARCC2	MEF2C
ST3GAL6	MET
POGZ	MIB1
TCF3	MKL2
SPP2	MPP6
SPAST	MSN
C20orf111	MSNP1AS
PLXNB1	MSR1
ZMYM2	MTF1
POLRMT	MTHFR
SBF1	MTR
KIAA0100	MTX2
TEPP	MYH4
MYBBP1A	MYO16
STK36	MYO1A
PNPLA7	MYO9B
NOTCH3	MYOZ1
RGS22	MYT1L
SYNRG	NAA15
NAA40	NBEA
CACNA1E	NCKAP1
MAP4	NCKAP5
LTN1	NCKAP5L
POLQ	NDNL2
CHD8	NDUFA5
DHRS4L1	NEFL
MYO7B	NELL1
TRIO	NF1
TAS2R10	NFIA
UGGT1	NIPA1
NTNG1	NIPA2
NOLC1	NIPBL
FAM45A	NLGN1
TGM3	NLGN2
SLCO1C1	NLGN3
PTGES	NLGN4X
DUS1L	NLGN4Y
GPR139	NOS1
OPRL1	NOS1AP
TSC2	NOS2A
MCAM	NPAS2
SP7	NR3C2
EFCAB8	NRCAM
TMC4	NRG1
DNAJB9	NRP2
PTEN	NRXN1
EHD2	NRXN2
RIMS2	NRXN3
PDIA6	NSD1
PTGR1	NTNG1
CHD3	NTRK1
PCNX	NTRK3
ABCA2	NXF5
CISH	NXPH1
GPR146	ODF3L2
SCN1A	OGT
TREH	OPHN1
STARD9	OPRM1
TTN	OR1C1
TATDN2	OTX1
DBR1	OXTR
PION	P2RX4
SH2D3C	PAFAH1B1
NTNG1	PAH
MKI67	PARD3B
TIPIN	PARK2
PRKCA	PAX5
ACP2	PCDH10
YTHDC2	PCDH15
CUL3	PCDH19
CNST	PCDH8
MYH10	PCDH9
FRYL	PCDHA1
HTATIP2	PCDHA10
NR4A2	PCDHA11
KRBA1	PCDHA12
TBL1XR1	PCDHA13
SYNE1	PCDHA2
GJA10	PCDHA3
DEPDC7	PCDHA4
OPLAH	PCDHA5
IRF2BPL	PCDHA6
PACS2	PCDHA7
KRT80	PCDHA8
CD72	PCDHA9
ETFB	PCDHAC1
LAMC3	PCDHAC2
UIMC1	PCDHGA11
CUL5	PDE1C
CARKD	PDE4A
RUVBL1	PDE4B
KIAA0182	PDZD4
RPS6KA3	PECR
SGSM3	PER1
ITGB3	PEX7
RBMS3	PHF2
RGMA	PHF8
GPR114	PIK3CG
RYR1	PIK3R2
VPS39	PINX1
OR10Z1	PITX1
SLC7A7	PLAUR
PLXDC1	PLCB1
PSEN1	PLCD1
DDR2	PLN
TMPRSS2	PLXNA4
RFX8	POGZ
MUC16	POMGNT1
MDM2	PON1
AP3B2	POT1
INCENP	PPFIA1
STIL	PPP1R1B
GLMN	PPP1R3F
DNAH17	PRICKLE1
FBXW9	PRICKLE2
SRBD1	PRKCB
L1TD1	PRKD1
IQGAP2	PRODH
SESN2	PRSS38
TSNARE1	PRUNE2
SRPR	PSD3
MLL3	PSMD10
INPP5B	PTCHD1
AMY2B	PTEN
SFPQ	PTGER3
HNRNPF	PTGS2
CNOT4	PTPN11
XIRP1	PTPRB
CEP350	PTPRC
GPS1	PTPRT
ZNF644	PXDN
FBXO10	RAB11FIP5
CDH5	RAB19
CTNNB1	RAB39B
PCDHB4	RAI1
SLC30A5	RAPGEF4
TNKS	RASD1
TSR2	RASSF5
MSH6	RB1CC1
OR11L1	RBFOX1
PHF19	RBM8A
DDX20	RBMS3
LAMB2	REEP3
TLK2	RELN
PLEKHA8	RERE
ADCY5	RFWD2
PITPNM3	RGS7
HDLBP	RHOXF1
CUBN	RIMS1
ZMYND8	RIMS3
HSPB2	RNPS1
APAF1	ROBO1
PSMG4	ROBO2
PAEP	RORA
TSPAN17	RPL10
ZNF420	RPP25
PBRM1	RPS6KA2
CDC42BPB	RPS6KA3
MEGF11	SAE1
CACNA1D	SATB2
RNF123	SBF1
ZC3H12B	SCFD2
PTPRK	SCN1A
NLGN1	SCN2A
ST3GAL3	SCN5A
H2AFV	SCN7A
HDGFRP2	SCN8A
UBE3C	SDC2
MST1R	SDK1
VWCE	SEMA5A
CNOT1	SERPINE1
ZBTB41	SETBP1
NACA	SETD2
ARHGEF10L	SETD5
COL12A1	SETDB1
BMP1	SETDB2
EIF4G1	SEZ6L2
CHD7	SGSH
TRPM5	SGSM3
KATNAL2	SH3KBP1
DYRK1A	SHANK1
GRIN2B	SHANK2
BRSK2	SHANK3
GRINL1A	SLC16A3
ASAH2	SLC16A7
USP15	SLC1A1
CHD8	SLC1A2
SETBP1	SLC22A15
CNOT3	SLC24A2
MBD5	SLC25A12
TBR1	SLC25A14
UBR3	SLC25A24
PDCD1	SLC25A27
ADNP	SLC29A4
BRWD1	SLC30A5
SETD2	SLC35A3
FOXP1	SLC38A10
COL25A1	SLC39A11
DNAH5	SLC4A10
ARID1B	SLC6A3
SCN2A	SLC6A4
TUBGCP5	SLC6A8
DNAH5	SLC9A6
BRD1	SLC9A9
NSUN7	SLCO1B3
KIAA1432	SLIT3
IKBIP	SLITRK5
ADAM33	SMG6
ROS1	SNAP25
CSDE1	SND1
IQGAP3	SNRPN
A2M	SNTG2
GPR98	SNX19
LTBP1	SOD1
SPAG17	SOX5
CERS6	SPAST
TAS2R3	SRD5A2
IL20RB	SRRM4
C18orf26	ST7
TRIO	ST8SIA2
TMEM85	STK39
MYH9	STX1A
CD151	STXBP1
DGCR14	STXBP5
NPFFR2	SUCLG2
MYO7B	SUV420H1
TUBA1A	SYAP1
SCARB2	SYN1
EBAG9	SYN2
ATP2B4	SYN3
USP46	SYNE1
AGK	SYNGAP1
PHF3	SYT17
TECTA	SYT3
CASK	TAF1C
DNAH11	TAF1L
TCF7L1	TBC1D5
RFX8	TBC1D7
OR5AC2	TBL1X
TPK1	TBL1XR1
CSMD1	TBR1
ANK3	TBX1
PLOD3	TCF20
NAV2	TCF4
NF1	TCF7L2
ZNF213	TDO2
SUV420H1	TGM3
PPP2R1B	TH
PTK7	THAP8
MR1	THBS1
SLC6A1	THRA
TMEM8A	TLK2
SLFN5	TM4SF20
DOM3Z	TMEM231
FBXL6	TMLHE
CYP4F3	TNIP2
KIAA0317	TNN
CHRND	TNRC6B
EFR3A	TOMM20
FAM8A1	TOP1
LRP1	TOP3B
FEZF2	TPH2
MDN1	TPO
MTMR2	TRIM33
EIF2C1	TRIO
MTMR9	TRIP12
WDR4	TRPC6
TRPM7	TRPM1
DISC1	TSC1
DNAH9	TSC2
NLRX1	TSN
CAPN10	TSPAN7
TRRAP	TTI2
NR2F1	TTN
PPM1D	TUBGCP5
ZNF642	TYR
CCDC14	UBA6
C2orf42	UBE2H
HIST1H2AE	UBE3A
MYB	UBE3B
SLC6A13	UBE3C
RAB2A	UBL7
AADACL2	UBR5
SRGAP3	UBR7
PRCP	UPB1
FGD3	UPF2
SV2B	UPF3B
RFX2	USP9Y
FAM205A	UTRN
FREM3	VASH1
KIAA0182	VIL1
CPZ	VIP
GOLGA3	VPS13B
SLCO1C1	WAC
SUV420H1	WDFY3
MADD	WDR93
SORCS1	WNK3
SEMA4G	WNT1
ITSN2	WNT2
HMHA1	XIRP1
LLGL1	XPC
SLC22A9	XPO1
NCAPD2	YEATS2
KANK1	YTHDC2
MPHOSPH8	YWHAE
GRM7	ZBTB16
TET1	ZBTB20
KIAA1462	ZMYND11
SNRK	ZNF18
DNMT3A	ZNF385B
GTF2IRD1	ZNF407
HIGD2A	ZNF517
SUPT16H	ZNF713
SNAPC5	ZNF774
SLC26A5	ZNF8
TROAP	ZNF804A
SLC17A3	ZNF827
MMP8	ZSWIM5
DICER1
BCORL1
FBXO18
SMC3
GNAS
MPP6
L3MBTL1
ZNF335
EPHB2
LCN10
C6orf174
MEGF11
KIAA0100
SCN2A
ABI3BP
RNF38
NAPRT1
FCRL6
KATNAL2
BTN1A1
TSPYL5
SCP2
SHANK2
TBR1
SCN1A
SBF1
GRIN2B
DYRK1A
CHD8
RAPGEF1
USP8
ALG13
PSMA7
PHIP
SCN11A
TRIO
HADHA
MYH2
SCN2A
EFS
DYNC1H1
JMJD7-PLA2G4B
ZNF831
CCDC15
RB1
MIB1
CLRN3
KIF5C
TUSC3
ABCC8
TRIO
COL4A3BP
OSBPL9
WDR73
CAMK2G
FHDC1
ACO1
MEP1B
LRP1
ARMC9
CNGA3
ZNF540
ZNF761
GPR84
TNPO2
FRAS1
ZFYVE16
C2orf85
KCNA3
NEK5
WAC
GATAD2B
PROX2
ABCA13
PHACTR1
MFAP3
PPP2R5D
CCNT1
GRIN2A
GRIN2B
TCF4
IGSF3
GRIA1
ATP7B
GRIN2A
NTRK3
ERMP1
EEF1A2
ASH1L
PIGR
TANC2
C20orf26
ARFGEF2
C15orf40
KRT32
NEK1
RBL2
MYT1L
SYNGAP1
SLC6A8
UTP14C
TUBA1A
ZNF292
PDHA1
CTNNB1
LRP2
ZMYM6
MTF1
OR5M1
STXBP1
RBM33
GPRASP1
GTPBP8
TCF4
USP40
ACACA
NAA10
ARFGAP3
SLC2A1
SCN8A
CAPN9
SLC26A9
MLH1
EIF2C1
MYH9
C1GALT1
UBTF
STAG1
DBH
KCNQ3
PSG7
MAT1A
ZMYND12
DEAF1
ODF2L
KCNK12
KRT27
PIK3R3
DGKH
TCP10L2
KDM1B
ALDH3B2
KCNH1
CAP1
SATB2
AP3M1
ZNF828
SHANK2
NGEF
ZNF700
MYO1E
ZNF238
RANBP17
SREBF2
MGAT5B
DOCK9
AP3B1
SNX9
DLEC1
KDM1A
STXBP1
CUX2
CTNNA2
SETBP1
ZNF425
NDUFA10
DYRK1B
NTM
DLG4
PLG
TNK2
CAPN14
TNKS2
SETD5
LHFPL3
KIF20B
IQSEC2
CTTNBP2
SCN2A
RBM20
ALK
ZRSR1
GRB14
ZRSR1
SETDB2
SCN2A
SCN2A
HIVEP2
MECP2
SYNCRIP
SLC6A1
SYNGAP1
SYNGAP1
ARIH1
MAP3K1
DDX3X
CHD2
STXBP1
TMPRSS12

## Sheet: Supplementary Table 6
Supplementary Table 6. GO enrichment analysis.
Dp427					Dp140					Dp71_Dp40
Category	ID	Name	p-value	q-value FDR B&H	Category	ID	Name	p-value	q-value FDR B&H	Category	ID	Name	p-value	q-value FDR B&H
GO: Cellular Component	GO:0097458	neuron part	3.384e-16	1.086e-13	Pathway	105938	Generic Transcription Pathway	2.761e-11	1.649e-08	GO: Biological Process	GO:0030198	extracellular matrix organization	3.495e-14	6.784e-11
GO: Cellular Component	GO:0043005	neuron projection	6.038e-14	9.692e-12	GO: Molecular Function	GO:0001071	nucleic acid binding transcription factor activity	1.173e-08	5.022e-06	GO: Biological Process	GO:0043062	extracellular structure organization	3.714e-14	6.784e-11
GO: Cellular Component	GO:0097060	synaptic membrane	2.861e-13	3.061e-11	GO: Molecular Function	GO:0003700	transcription factor activity, sequence-specific DNA binding	3.923e-08	8.396e-06	Mouse Phenotype	MP:0000259	abnormal vascular development	4.228e-13	1.391e-09
GO: Molecular Function	GO:0022836	gated channel activity	5.311e-13	1.208e-10	Pathway	477129	Developmental Biology	2.647e-06	0.00079	GO: Biological Process	GO:0022610	biological adhesion	1.292e-12	1.573e-09
GO: Molecular Function	GO:0005216	ion channel activity	5.774e-13	1.208e-10	Mouse Phenotype	MP:0000778	abnormal nervous system tract morphology	1.14e-06	0.0008417	GO: Biological Process	GO:0042060	wound healing	3.913e-12	3.113e-09
GO: Molecular Function	GO:0022857	transmembrane transporter activity	6.229e-13	1.208e-10	Mouse Phenotype	MP:0002199	abnormal brain commissure morphology	1.366e-06	0.0008417	GO: Biological Process	GO:0007155	cell adhesion	4.261e-12	3.113e-09
GO: Molecular Function	GO:0022838	substrate-specific channel activity	1.059e-12	1.541e-10	Mouse Phenotype	MP:0000780	abnormal corpus callosum morphology	1.499e-06	0.0008417	GO: Biological Process	GO:0001568	blood vessel development	6.875e-12	4.186e-09
GO: Cellular Component	GO:0044456	synapse part	2.366e-12	1.898e-10	Mouse Phenotype	MP:0008026	abnormal brain white matter morphology	1.776e-06	0.0008417	GO: Biological Process	GO:0051674	localization of cell	1.707e-11	7.795e-09
GO: Cellular Component	GO:0045202	synapse	3.813e-12	2.448e-10	Mouse Phenotype	MP:0008219	abnormal dorsal telencephalic commissure morphology	1.935e-06	0.0008417	GO: Biological Process	GO:0048870	cell motility	1.707e-11	7.795e-09
GO: Cellular Component	GO:0034702	ion channel complex	4.692e-12	2.51e-10	Pathway	105937	Gene Expression	5.887e-06	0.001171	GO: Biological Process	GO:0001944	vasculature development	2.231e-11	9.055e-09
GO: Molecular Function	GO:0022803	passive transmembrane transporter activity	3.727e-12	3.615e-10	GO: Biological Process	GO:0045893	positive regulation of transcription, DNA-templated	4.826e-06	0.005208	GO: Biological Process	GO:0006928	movement of cell or subcellular component	2.786e-11	1.018e-08
GO: Molecular Function	GO:0015267	channel activity	3.727e-12	3.615e-10	GO: Biological Process	GO:0016568	chromatin modification	9.169e-06	0.005208	GO: Biological Process	GO:0072358	cardiovascular system development	6.108e-11	1.859e-08
GO: Molecular Function	GO:0022891	substrate-specific transmembrane transporter activity	5.75e-12	4.781e-10	GO: Biological Process	GO:1902680	positive regulation of RNA biosynthetic process	9.233e-06	0.005208	GO: Biological Process	GO:0072359	circulatory system development	6.108e-11	1.859e-08
GO: Cellular Component	GO:0030425	dendrite	1.515e-11	6.949e-10	GO: Biological Process	GO:0010628	positive regulation of gene expression	9.783e-06	0.005208	GO: Biological Process	GO:0016477	cell migration	8.896e-11	2.414e-08
GO: Cellular Component	GO:1902495	transmembrane transporter complex	2.867e-11	1.15e-09	GO: Biological Process	GO:0016358	dendrite development	1.14e-05	0.005208	GO: Biological Process	GO:0040011	locomotion	9.253e-11	2.414e-08
GO: Molecular Function	GO:0005215	transporter activity	1.687e-11	1.227e-09	GO: Biological Process	GO:0051254	positive regulation of RNA metabolic process	1.29e-05	0.005208	GO: Biological Process	GO:0050793	regulation of developmental process	1.527e-10	3.718e-08
GO: Molecular Function	GO:0015075	ion transmembrane transporter activity	2.094e-11	1.354e-09	Human Phenotype	HP:0000032	Abnormality of male external genitalia	1.034e-05	0.005835	GO: Cellular Component	GO:0009986	cell surface	1.79e-10	6.014e-08
GO: Cellular Component	GO:1990351	transporter complex	3.878e-11	1.383e-09	Human Phenotype	HP:0000045	Abnormality of the scrotum	1.036e-05	0.005835	Mouse Phenotype	MP:0001614	abnormal blood vessel morphology	3.814e-11	6.271e-08
GO: Molecular Function	GO:0005261	cation channel activity	2.722e-11	1.584e-09	Human Phenotype	HP:0000811	Abnormal external genitalia	1.444e-05	0.005835	GO: Biological Process	GO:0022603	regulation of anatomical structure morphogenesis	3.557e-10	8.12e-08
Mouse Phenotype	MP:0003635	abnormal synaptic transmission	8.631e-13	1.938e-09	GO: Biological Process	GO:0050919	negative chemotaxis	2.133e-05	0.007023	GO: Biological Process	GO:0048514	blood vessel morphogenesis	4.584e-10	9.366e-08
GO: Cellular Component	GO:0045211	postsynaptic membrane	7.037e-11	2.259e-09	GO: Biological Process	GO:0030182	neuron differentiation	2.32e-05	0.007023	GO: Biological Process	GO:1901565	organonitrogen compound catabolic process	4.615e-10	9.366e-08
GO: Molecular Function	GO:0046873	metal ion transmembrane transporter activity	4.907e-11	2.596e-09	GO: Biological Process	GO:0048666	neuron development	2.848e-05	0.007664	GO: Biological Process	GO:0030155	regulation of cell adhesion	5.661e-10	1.088e-07
GO: Molecular Function	GO:0022843	voltage-gated cation channel activity	6.759e-11	3.278e-09	GO: Molecular Function	GO:0008046	axon guidance receptor activity	5.549e-05	0.007917	GO: Biological Process	GO:2000026	regulation of multicellular organismal development	1.262e-09	2.304e-07
GO: Molecular Function	GO:0022892	substrate-specific transporter activity	7.635e-11	3.418e-09	GO: Biological Process	GO:0048699	generation of neurons	3.931e-05	0.009521	GO: Biological Process	GO:0001763	morphogenesis of a branching structure	1.881e-09	3.171e-07
GO: Biological Process	GO:0034220	ion transmembrane transport	1.646e-12	3.893e-09	GO: Biological Process	GO:0006325	chromatin organization	4.619e-05	0.01017	GO: Biological Process	GO:0009611	response to wounding	1.91e-09	3.171e-07
GO: Biological Process	GO:0055085	transmembrane transport	3.428e-12	4.055e-09	Human Phenotype	HP:0010461	Abnormality of the male genitalia	3.686e-05	0.0102	GO: Biological Process	GO:0042127	regulation of cell proliferation	2.303e-09	3.658e-07
GO: Molecular Function	GO:0022890	inorganic cation transmembrane transporter activity	9.839e-11	4.09e-09	Human Phenotype	HP:0000035	Abnormality of the testis	4.618e-05	0.0102	GO: Biological Process	GO:0051270	regulation of cellular component movement	4.035e-09	6.142e-07
GO: Cellular Component	GO:0030054	cell junction	1.432e-10	4.18e-09	Human Phenotype	HP:0000054	Micropenis	5.05e-05	0.0102	GO: Biological Process	GO:0007167	enzyme linked receptor protein signaling pathway	6.471e-09	9.282e-07
GO: Biological Process	GO:0034765	regulation of ion transmembrane transport	5.622e-12	4.434e-09	GO: Biological Process	GO:0001736	establishment of planar polarity	5.464e-05	0.01089	GO: Biological Process	GO:0061138	morphogenesis of a branching epithelium	6.606e-09	9.282e-07
GO: Biological Process	GO:0098660	inorganic ion transmembrane transport	9.603e-12	5.59e-09	GO: Biological Process	GO:0007164	establishment of tissue polarity	6.152e-05	0.01089	GO: Biological Process	GO:2000145	regulation of cell motility	8.268e-09	1.11e-06
GO: Biological Process	GO:0034762	regulation of transmembrane transport	1.181e-11	5.59e-09	GO: Biological Process	GO:0045595	regulation of cell differentiation	6.949e-05	0.01089	GO: Biological Process	GO:0007599	hemostasis	8.507e-09	1.11e-06
GO: Molecular Function	GO:0005244	voltage-gated ion channel activity	2.081e-10	7.569e-09	GO: Biological Process	GO:0051276	chromosome organization	6.981e-05	0.01089	GO: Biological Process	GO:0016337	single organismal cell-cell adhesion	9.664e-09	1.217e-06
GO: Molecular Function	GO:0022832	voltage-gated channel activity	2.081e-10	7.569e-09	GO: Biological Process	GO:0050793	regulation of developmental process	7.195e-05	0.01089	GO: Biological Process	GO:0098602	single organism cell adhesion	1.412e-08	1.719e-06
GO: Cellular Component	GO:0034703	cation channel complex	7.657e-10	1.916e-08	GO: Biological Process	GO:0006357	regulation of transcription from RNA polymerase II promoter	7.999e-05	0.0114	GO: Biological Process	GO:0030168	platelet activation	2.214e-08	2.609e-06
GO: Cellular Component	GO:0036477	somatodendritic compartment	7.759e-10	1.916e-08	Mouse Phenotype	MP:0004391	abnormal respiratory conducting tube morphology	3.215e-05	0.01166	GO: Biological Process	GO:0050878	regulation of body fluid levels	3.151e-08	3.597e-06
GO: Biological Process	GO:0007268	synaptic transmission	1.033e-10	4.075e-08	Human Phenotype	HP:0000028	Cryptorchidism	7.084e-05	0.01227	GO: Biological Process	GO:0007596	blood coagulation	3.428e-08	3.794e-06
GO: Molecular Function	GO:0008324	cation transmembrane transporter activity	1.307e-09	4.476e-08	GO: Biological Process	GO:0050925	negative regulation of negative chemotaxis	0.0001018	0.01256	GO: Biological Process	GO:0048584	positive regulation of response to stimulus	3.569e-08	3.835e-06
Mouse Phenotype	MP:0002064	seizures	5.439e-11	5.639e-08	GO: Biological Process	GO:0010557	positive regulation of macromolecule biosynthetic process	0.0001029	0.01256	GO: Biological Process	GO:0050817	coagulation	3.788e-08	3.954e-06
Mouse Phenotype	MP:0000947	convulsive seizures	9.608e-11	5.639e-08	GO: Biological Process	GO:0022008	neurogenesis	0.0001095	0.01256	GO: Biological Process	GO:0009063	cellular amino acid catabolic process	4.537e-08	4.604e-06
Mouse Phenotype	MP:0002206	abnormal CNS synaptic transmission	1.251e-10	5.639e-08	GO: Biological Process	GO:0000902	cell morphogenesis	0.0001107	0.01256	GO: Molecular Function	GO:0019838	growth factor binding	6.857e-09	4.683e-06
Mouse Phenotype	MP:0009745	abnormal behavioral response to xenobiotic	1.256e-10	5.639e-08	GO: Biological Process	GO:0045618	positive regulation of keratinocyte differentiation	0.0001143	0.01256	GO: Biological Process	GO:0040012	regulation of locomotion	5.392e-08	5.323e-06
GO: Cellular Component	GO:0042995	cell projection	2.461e-09	5.643e-08	GO: Biological Process	GO:0045935	positive regulation of nucleobase-containing compound metabolic process	0.0001193	0.01256	GO: Biological Process	GO:0001525	angiogenesis	6.068e-08	5.787e-06
Mouse Phenotype	MP:0001393	ataxia	1.566e-10	5.858e-08	GO: Biological Process	GO:0021954	central nervous system neuron development	0.0001256	0.01268	GO: Biological Process	GO:0030334	regulation of cell migration	6.178e-08	5.787e-06
Mouse Phenotype	MP:0003633	abnormal nervous system physiology	1.834e-10	5.882e-08	Mouse Phenotype	MP:0000459	abnormal presacral vertebrae morphology	4.212e-05	0.01299	GO: Biological Process	GO:0009790	embryo development	6.63e-08	5.932e-06
GO: Biological Process	GO:0006811	ion transport	2.68e-10	8.298e-08	Mouse Phenotype	MP:0002058	neonatal lethality	4.777e-05	0.01299	GO: Biological Process	GO:0051272	positive regulation of cellular component movement	6.657e-08	5.932e-06
GO: Biological Process	GO:0098662	inorganic cation transmembrane transport	2.806e-10	8.298e-08	Human Phenotype	HP:0012243	Abnormal genital system morphology	8.63e-05	0.01307	GO: Biological Process	GO:0042063	gliogenesis	6.835e-08	5.945e-06
GO: Biological Process	GO:0098655	cation transmembrane transport	4.782e-10	1.257e-07	Mouse Phenotype	MP:0002196	absent corpus callosum	5.649e-05	0.01365	GO: Molecular Function	GO:0005102	receptor binding	1.854e-08	6.332e-06
Mouse Phenotype	MP:0002272	abnormal nervous system electrophysiology	4.816e-10	1.352e-07	GO: Biological Process	GO:0001738	morphogenesis of a polarized epithelium	0.0001579	0.0153	GO: Biological Process	GO:0008283	cell proliferation	7.507e-08	6.377e-06
GO: Biological Process	GO:0007267	cell-cell signaling	5.908e-10	1.398e-07	GO: Biological Process	GO:0030030	cell projection organization	0.0001799	0.01647	Mouse Phenotype	MP:0002127	abnormal cardiovascular system morphology	7.932e-09	7.81e-06
GO: Biological Process	GO:0043269	regulation of ion transport	1.031e-09	2.218e-07	GO: Biological Process	GO:0051173	positive regulation of nitrogen compound metabolic process	0.0001837	0.01647	Mouse Phenotype	MP:0002925	abnormal cardiovascular development	9.498e-09	7.81e-06
Mouse Phenotype	MP:0001516	abnormal motor coordination/ balance	1.165e-09	2.906e-07	Human Phenotype	HP:0000036	Abnormality of the penis	0.0001378	0.0179	GO: Biological Process	GO:0048468	cell development	9.656e-08	8.016e-06
GO: Biological Process	GO:0030001	metal ion transport	2.124e-09	4.189e-07	Human Phenotype	HP:0000046	Scrotal hypoplasia	0.0001708	0.0179	GO: Biological Process	GO:0071363	cellular response to growth factor stimulus	1.132e-07	9.186e-06
GO: Biological Process	GO:0006813	potassium ion transport	3.157e-09	5.746e-07	Human Phenotype	HP:0000022	Abnormality of male internal genitalia	0.0001717	0.0179	GO: Biological Process	GO:0007423	sensory organ development	1.379e-07	1.095e-05
Mouse Phenotype	MP:0003492	abnormal involuntary movement	3.672e-09	8.245e-07	Human Phenotype	HP:0008736	Hypoplasia of penis	0.0001772	0.0179	GO: Biological Process	GO:0010634	positive regulation of epithelial cell migration	1.6e-07	1.243e-05
Mouse Phenotype	MP:0005402	abnormal action potential	8.478e-09	1.73e-06	GO: Biological Process	GO:0031175	neuron projection development	0.0002114	0.01829	GO: Biological Process	GO:0009719	response to endogenous stimulus	1.74e-07	1.324e-05
GO: Molecular Function	GO:0072509	divalent inorganic cation transmembrane transporter activity	1.017e-07	3.287e-06	GO: Biological Process	GO:0006366	transcription from RNA polymerase II promoter	0.0002289	0.01912	GO: Biological Process	GO:0070848	response to growth factor	1.8e-07	1.342e-05
GO: Biological Process	GO:0042391	regulation of membrane potential	2.509e-08	4.24e-06	GO: Biological Process	GO:0048858	cell projection morphogenesis	0.0002373	0.01916	GO: Biological Process	GO:0044712	single-organism catabolic process	1.949e-07	1.424e-05
Mouse Phenotype	MP:0001392	abnormal locomotor behavior	3.574e-08	6.686e-06	GO: Biological Process	GO:0045664	regulation of neuron differentiation	0.0002749	0.02148	GO: Biological Process	GO:0030335	positive regulation of cell migration	1.994e-07	1.429e-05
Mouse Phenotype	MP:0003312	abnormal locomotor coordination	3.941e-08	6.79e-06	Pathway	530749	PPARA Activates Gene Expression	0.0001562	0.02177	GO: Cellular Component	GO:0031012	extracellular matrix	8.575e-08	1.441e-05
Mouse Phenotype	MP:0009357	abnormal seizure response to inducing agent	4.234e-08	6.79e-06	Pathway	119544	Regulation of Lipid Metabolism by Peroxisome proliferator-activated receptor alpha (PPARalpha)	0.0001823	0.02177	GO: Biological Process	GO:2000147	positive regulation of cell motility	2.574e-07	1.778e-05
Mouse Phenotype	MP:0002578	impaired ability to fire action potentials	4.78e-08	7.153e-06	GO: Biological Process	GO:0030216	keratinocyte differentiation	0.0003022	0.0223	GO: Biological Process	GO:0070482	response to oxygen levels	2.58e-07	1.778e-05
Mouse Phenotype	MP:0000950	abnormal seizure response to pharmacological agent	5.941e-08	8.336e-06	GO: Biological Process	GO:0032989	cellular component morphogenesis	0.0003038	0.0223	Pathway	576262	Extracellular matrix organization	1.407e-08	1.817e-05
Mouse Phenotype	MP:0003313	abnormal locomotor activation	6.367e-08	8.408e-06	GO: Biological Process	GO:0032990	cell part morphogenesis	0.0003193	0.02274	Mouse Phenotype	MP:0000260	abnormal angiogenesis	3.033e-08	1.995e-05
GO: Cellular Component	GO:0042734	presynaptic membrane	4.04e-07	8.646e-06	GO: Biological Process	GO:0051093	negative regulation of developmental process	0.0003383	0.02318	GO: Cellular Component	GO:0031091	platelet alpha granule	2.08e-07	2.33e-05
GO: Molecular Function	GO:0015079	potassium ion transmembrane transporter activity	3.552e-07	1.088e-05	GO: Biological Process	GO:0000904	cell morphogenesis involved in differentiation	0.0003445	0.02318	GO: Biological Process	GO:0008284	positive regulation of cell proliferation	3.645e-07	2.466e-05
Mouse Phenotype	MP:0002066	abnormal motor capabilities/coordination/movement	9.142e-08	1.14e-05	Pathway	83065	Axon guidance	0.0002338	0.02326	Mouse Phenotype	MP:0003279	aneurysm	4.516e-08	2.476e-05
GO: Molecular Function	GO:0015077	monovalent inorganic cation transmembrane transporter activity	6.5e-07	1.892e-05	GO: Biological Process	GO:0048812	neuron projection morphogenesis	0.0003637	0.02381	GO: Biological Process	GO:0043550	regulation of lipid kinase activity	3.804e-07	2.526e-05
GO: Biological Process	GO:0071804	cellular potassium ion transport	1.333e-07	1.971e-05	GO: Biological Process	GO:0031328	positive regulation of cellular biosynthetic process	0.000374	0.02384	GO: Cellular Component	GO:0015629	actin cytoskeleton	3.307e-07	2.778e-05
GO: Biological Process	GO:0071805	potassium ion transmembrane transport	1.333e-07	1.971e-05	Pathway	119527	Signaling by Robo receptor	0.0002803	0.02391	GO: Biological Process	GO:0048754	branching morphogenesis of an epithelial tube	4.315e-07	2.815e-05
GO: Molecular Function	GO:0005267	potassium channel activity	7.509e-07	2.081e-05	GO: Biological Process	GO:0008038	neuron recognition	0.0004074	0.02528	Mouse Phenotype	MP:0000249	abnormal blood vessel physiology	6.043e-08	2.839e-05
GO: Cellular Component	GO:0008076	voltage-gated potassium channel complex	1.08e-06	2.166e-05	GO: Biological Process	GO:0045606	positive regulation of epidermal cell differentiation	0.0004174	0.02528	GO: Biological Process	GO:0090218	positive regulation of lipid kinase activity	4.526e-07	2.9e-05
GO: Cellular Component	GO:0034705	potassium channel complex	1.195e-06	2.256e-05	Mouse Phenotype	MP:0000137	abnormal vertebrae morphology	0.0001489	0.02741	GO: Biological Process	GO:0048732	gland development	4.821e-07	3.037e-05
GO: Biological Process	GO:0006812	cation transport	1.645e-07	2.29e-05	Mouse Phenotype	MP:0008225	abnormal anterior commissure morphology	0.0001639	0.02741	GO: Biological Process	GO:0040017	positive regulation of locomotion	4.939e-07	3.058e-05
GO: Biological Process	GO:0051049	regulation of transport	1.905e-07	2.504e-05	Mouse Phenotype	MP:0008220	abnormal ventral commissure morphology	0.0001639	0.02741	GO: Biological Process	GO:0048646	anatomical structure formation involved in morphogenesis	6.136e-07	3.736e-05
GO: Molecular Function	GO:0015085	calcium ion transmembrane transporter activity	1.078e-06	2.853e-05	Mouse Phenotype	MP:0004643	abnormal vertebrae number	0.0001723	0.02741	GO: Biological Process	GO:0023056	positive regulation of signaling	6.249e-07	3.742e-05
GO: Cellular Component	GO:0044291	cell-cell contact zone	1.805e-06	3.219e-05	Mouse Phenotype	MP:0000154	rib fusion	0.0001854	0.02741	GO: Biological Process	GO:1901606	alpha-amino acid catabolic process	6.359e-07	3.746e-05
GO: Cellular Component	GO:0043025	neuronal cell body	2.164e-06	3.656e-05	Mouse Phenotype	MP:0003050	abnormal sacral vertebrae morphology	0.0002148	0.02741	GO: Biological Process	GO:1901700	response to oxygen-containing compound	6.629e-07	3.844e-05
GO: Biological Process	GO:0001508	action potential	3.056e-07	3.805e-05	Mouse Phenotype	MP:0003005	abnormal hippocampal fimbria morphology	0.0002217	0.02741	GO: Biological Process	GO:0001666	response to hypoxia	6.779e-07	3.869e-05
Mouse Phenotype	MP:0003491	abnormal voluntary movement	3.367e-07	3.978e-05	Mouse Phenotype	MP:0008221	abnormal hippocampal commissure morphology	0.0002274	0.02741	GO: Biological Process	GO:0010647	positive regulation of cell communication	7.236e-07	4.066e-05
Mouse Phenotype	MP:0000889	abnormal cerebellar molecular layer	3.857e-07	4.33e-05	Mouse Phenotype	MP:0003861	abnormal nervous system development	0.0002424	0.02741	GO: Biological Process	GO:0071310	cellular response to organic substance	7.438e-07	4.117e-05
GO: Cellular Component	GO:0044304	main axon	2.877e-06	4.618e-05	Mouse Phenotype	MP:0004644	increased vertebrae number	0.0002443	0.02741	GO: Biological Process	GO:0036293	response to decreased oxygen levels	8.12e-07	4.427e-05
Mouse Phenotype	MP:0001504	abnormal posture	4.664e-07	4.986e-05	Mouse Phenotype	MP:0010832	lethality during fetal growth through weaning	0.0002527	0.02741	Pathway	833810	Non-integrin membrane-ECM interactions	7.003e-08	4.471e-05
Mouse Phenotype	MP:0001961	abnormal reflex	5.103e-07	5.207e-05	Mouse Phenotype	MP:0008540	abnormal cerebrum morphology	0.0002647	0.02741	Pathway	83067	Focal adhesion	1.039e-07	4.471e-05
GO: Molecular Function	GO:0005262	calcium channel activity	2.089e-06	5.287e-05	GO: Molecular Function	GO:0046966	thyroid hormone receptor binding	0.0002609	0.02792	GO: Biological Process	GO:0022407	regulation of cell-cell adhesion	9.039e-07	4.856e-05
GO: Cellular Component	GO:0033267	axon part	3.486e-06	5.328e-05	GO: Biological Process	GO:0021953	central nervous system neuron differentiation	0.0005034	0.02866	GO: Biological Process	GO:0002682	regulation of immune system process	9.659e-07	5.059e-05
Pathway	106513	Neuronal System	9.047e-08	5.347e-05	GO: Biological Process	GO:0007411	axon guidance	0.0005194	0.02866	GO: Biological Process	GO:0001775	cell activation	9.695e-07	5.059e-05
Mouse Phenotype	MP:0001406	abnormal gait	5.654e-07	5.519e-05	GO: Biological Process	GO:0097485	neuron projection guidance	0.0005194	0.02866	GO: Biological Process	GO:0009887	organ morphogenesis	1.054e-06	5.423e-05
GO: Molecular Function	GO:0031402	sodium ion binding	2.286e-06	5.544e-05	GO: Biological Process	GO:0009891	positive regulation of biosynthetic process	0.0005206	0.02866	GO: Biological Process	GO:0048660	regulation of smooth muscle cell proliferation	1.071e-06	5.435e-05
GO: Biological Process	GO:0015672	monovalent inorganic cation transport	6.055e-07	7.164e-05	GO: Biological Process	GO:0040007	growth	0.0005527	0.02975	Mouse Phenotype	MP:0009489	abnormal blood vessel endothelium morphology	1.533e-07	6.254e-05
GO: Cellular Component	GO:0030424	axon	5.036e-06	7.347e-05	GO: Biological Process	GO:0035295	tube development	0.0005687	0.02994	Mouse Phenotype	MP:0005391	vision/eye phenotype	1.711e-07	6.254e-05
GO: Cellular Component	GO:0043194	axon initial segment	7.064e-06	9.476e-05	GO: Biological Process	GO:0050923	regulation of negative chemotaxis	0.0005965	0.0301	GO: Biological Process	GO:0072006	nephron development	1.265e-06	6.328e-05
GO: Cellular Component	GO:0031226	intrinsic component of plasma membrane	7.085e-06	9.476e-05	GO: Biological Process	GO:0060486	Clara cell differentiation	0.0005965	0.0301	GO: Biological Process	GO:0048659	smooth muscle cell proliferation	1.372e-06	6.706e-05
GO: Cellular Component	GO:0005887	integral component of plasma membrane	8.468e-06	0.0001087	GO: Cellular Component	GO:0044304	main axon	0.0003528	0.03181	GO: Biological Process	GO:0060429	epithelium development	1.377e-06	6.706e-05
GO: Cellular Component	GO:0044297	cell body	1.05e-05	0.0001297	GO: Cellular Component	GO:0097458	neuron part	0.0003746	0.03181	GO: Biological Process	GO:0061061	muscle structure development	1.546e-06	7.295e-05
Mouse Phenotype	MP:0000745	tremors	1.46e-06	0.0001366	GO: Cellular Component	GO:0030673	axolemma	0.0004057	0.03181	GO: Biological Process	GO:0002009	morphogenesis of an epithelium	1.554e-06	7.295e-05
Mouse Phenotype	MP:0001405	impaired coordination	1.521e-06	0.0001366	GO: Cellular Component	GO:0043005	neuron projection	0.0004958	0.03181	GO: Biological Process	GO:0048863	stem cell differentiation	1.558e-06	7.295e-05
GO: Cellular Component	GO:0014704	intercalated disc	1.159e-05	0.0001378	GO: Cellular Component	GO:0033267	axon part	0.000566	0.03181	GO: Biological Process	GO:0009967	positive regulation of signal transduction	1.595e-06	7.32e-05
GO: Biological Process	GO:0070588	calcium ion transmembrane transport	1.357e-06	0.0001475	GO: Biological Process	GO:0045596	negative regulation of cell differentiation	0.000659	0.03257	GO: Biological Process	GO:0051241	negative regulation of multicellular organismal process	1.603e-06	7.32e-05
GO: Biological Process	GO:0035637	multicellular organismal signaling	1.372e-06	0.0001475	GO: Biological Process	GO:0048813	dendrite morphogenesis	0.0006763	0.03276	GO: Biological Process	GO:0009792	embryo development ending in birth or egg hatching	1.653e-06	7.455e-05
GO: Biological Process	GO:0019226	transmission of nerve impulse	1.438e-06	0.0001479	Human Phenotype	HP:0000078	Abnormality of the genital system	0.0003569	0.03328	GO: Biological Process	GO:0033993	response to lipid	1.711e-06	7.623e-05
GO: Cellular Component	GO:0030017	sarcomere	1.457e-05	0.0001671	Human Phenotype	HP:0000812	Abnormal internal genitalia	0.0003973	0.03439	GO: Cellular Component	GO:0031226	intrinsic component of plasma membrane	1.2e-06	8.063e-05
GO: Cellular Component	GO:0030018	Z disc	1.632e-05	0.0001807	GO: Biological Process	GO:2000026	regulation of multicellular organismal development	0.0007832	0.0372	Mouse Phenotype	MP:0002092	abnormal eye morphology	2.633e-07	8.659e-05
GO: Cellular Component	GO:0033268	node of Ranvier	1.755e-05	0.0001878	GO: Biological Process	GO:0002009	morphogenesis of an epithelium	0.0008022	0.03736	GO: Biological Process	GO:0007169	transmembrane receptor protein tyrosine kinase signaling pathway	2.015e-06	8.867e-05
GO: Biological Process	GO:0019228	neuronal action potential	1.911e-06	0.0001883	GO: Biological Process	GO:0048667	cell morphogenesis involved in neuron differentiation	0.0008936	0.04084	GO: Biological Process	GO:0046903	secretion	2.144e-06	9.325e-05
GO: Biological Process	GO:0086010	membrane depolarization during action potential	3.036e-06	0.0002874	GO: Biological Process	GO:0061564	axon development	0.0009512	0.04091	GO: Cellular Component	GO:0005911	cell-cell junction	1.769e-06	9.904e-05
GO: Cellular Component	GO:0044449	contractile fiber part	3.074e-05	0.0003183	GO: Biological Process	GO:0070562	regulation of vitamin D receptor signaling pathway	0.0009875	0.04091	GO: Biological Process	GO:0048545	response to steroid hormone	2.465e-06	0.0001059
Mouse Phenotype	MP:0009538	abnormal synapse morphology	3.789e-06	0.0003243	GO: Biological Process	GO:0007221	positive regulation of transcription of Notch receptor target	0.0009875	0.04091	GO: Cellular Component	GO:0031252	cell leading edge	2.226e-06	0.0001069
Mouse Phenotype	MP:0000877	abnormal Purkinje cell morphology	4.136e-06	0.0003243	GO: Biological Process	GO:2000171	negative regulation of dendrite development	0.0009875	0.04091	GO: Biological Process	GO:1901342	regulation of vasculature development	2.535e-06	0.0001077
Mouse Phenotype	MP:0002906	increased susceptibility to pharmacologically induced seizures	4.19e-06	0.0003243	GO: Biological Process	GO:0016199	axon midline choice point recognition	0.0009875	0.04091	GO: Biological Process	GO:0009888	tissue development	2.617e-06	0.0001096
Mouse Phenotype	MP:0012349	increased susceptibility to induction of seizure by inducing agent	4.19e-06	0.0003243	GO: Biological Process	GO:0009887	organ morphogenesis	0.0009966	0.04091	GO: Biological Process	GO:0009628	response to abiotic stimulus	2.639e-06	0.0001096
Mouse Phenotype	MP:0009956	abnormal cerebellar layer morphology	4.876e-06	0.0003649	GO: Biological Process	GO:0045944	positive regulation of transcription from RNA polymerase II promoter	0.001023	0.0413	GO: Molecular Function	GO:0019199	transmembrane receptor protein kinase activity	4.925e-07	0.0001121
GO: Cellular Component	GO:0030016	myofibril	3.989e-05	0.0004001	GO: Biological Process	GO:0030856	regulation of epithelial cell differentiation	0.00104	0.04131	GO: Biological Process	GO:0006027	glycosaminoglycan catabolic process	2.838e-06	0.0001132
GO: Cellular Component	GO:0031674	I band	4.152e-05	0.0004039	Pathway	119528	Regulation of Commissural axon pathfinding by Slit and Robo	0.0005574	0.0416	GO: Biological Process	GO:0051094	positive regulation of developmental process	2.843e-06	0.0001132
GO: Molecular Function	GO:0031420	alkali metal ion binding	1.887e-05	0.0004392	GO: Biological Process	GO:0021795	cerebral cortex cell migration	0.001072	0.04188	GO: Biological Process	GO:0002576	platelet degranulation	2.849e-06	0.0001132
GO: Cellular Component	GO:0044463	cell projection part	5.043e-05	0.0004761	Pathway	P00008	Axon guidance mediated by Slit/Robo	0.0006598	0.04377	GO: Biological Process	GO:0043551	regulation of phosphatidylinositol 3-kinase activity	2.851e-06	0.0001132
GO: Biological Process	GO:0044708	single-organism behavior	5.285e-06	0.000481	GO: Biological Process	GO:0051128	regulation of cellular component organization	0.001143	0.04395	GO: Biological Process	GO:0010001	glial cell differentiation	3.092e-06	0.0001214
Mouse Phenotype	MP:0004994	abnormal brain wave pattern	7.073e-06	0.0005122	GO: Biological Process	GO:0060122	inner ear receptor stereocilium organization	0.001167	0.04417	GO: Biological Process	GO:0090287	regulation of cellular response to growth factor stimulus	3.439e-06	0.0001336
GO: Cellular Component	GO:0042383	sarcolemma	6.139e-05	0.0005631	GO: Biological Process	GO:0048468	cell development	0.001193	0.04424	GO: Biological Process	GO:0033002	muscle cell proliferation	3.624e-06	0.0001393
Mouse Phenotype	MP:0008414	abnormal spatial reference memory	8.056e-06	0.0005652	GO: Biological Process	GO:0021537	telencephalon development	0.001206	0.04424	GO: Biological Process	GO:0030111	regulation of Wnt signaling pathway	3.706e-06	0.000141
Mouse Phenotype	MP:0001486	abnormal startle reflex	8.438e-06	0.000574	Mouse Phenotype	MP:0002961	abnormal axon guidance	0.0004535	0.04484	GO: Biological Process	GO:0048661	positive regulation of smooth muscle cell proliferation	3.961e-06	0.0001492
GO: Cellular Component	GO:0043034	costamere	6.724e-05	0.0005895	GO: Molecular Function	GO:0008134	transcription factor binding	0.0005572	0.04769	GO: Biological Process	GO:0030097	hemopoiesis	4.044e-06	0.0001508
GO: Cellular Component	GO:0043292	contractile fiber	6.795e-05	0.0005895	GO: Biological Process	GO:0035019	somatic stem cell maintenance	0.001368	0.04944	GO: Biological Process	GO:0014070	response to organic cyclic compound	4.224e-06	0.0001559
Mouse Phenotype	MP:0002067	abnormal sensory capabilities/reflexes/nociception	9.169e-06	0.0006054						GO: Biological Process	GO:0001701	in utero embryonic development	4.308e-06	0.0001574
GO: Molecular Function	GO:0015276	ligand-gated ion channel activity	2.819e-05	0.0006076						GO: Biological Process	GO:0031589	cell-substrate adhesion	4.582e-06	0.0001657
GO: Molecular Function	GO:0022834	ligand-gated channel activity	2.819e-05	0.0006076						GO: Biological Process	GO:0043009	chordate embryonic development	4.822e-06	0.0001727
GO: Molecular Function	GO:0005272	sodium channel activity	2.939e-05	0.0006108						GO: Cellular Component	GO:0001726	ruffle	4.159e-06	0.0001747
GO: Biological Process	GO:0007626	locomotory behavior	7.269e-06	0.000637						GO: Cellular Component	GO:0042995	cell projection	4.915e-06	0.0001835
GO: Biological Process	GO:0007610	behavior	7.813e-06	0.0006602						GO: Cellular Component	GO:0030863	cortical cytoskeleton	5.828e-06	0.0001958
GO: Biological Process	GO:0051899	membrane depolarization	8.698e-06	0.0007096						GO: Biological Process	GO:2000736	regulation of stem cell differentiation	5.617e-06	0.0001992
GO: Molecular Function	GO:0005249	voltage-gated potassium channel activity	3.727e-05	0.0007479						GO: Biological Process	GO:0034330	cell junction organization	5.824e-06	0.0002046
GO: Molecular Function	GO:0005251	delayed rectifier potassium channel activity	3.88e-05	0.0007527						GO: Biological Process	GO:0006026	aminoglycan catabolic process	6.012e-06	0.0002085
Mouse Phenotype	MP:0003997	tonic-clonic seizures	1.319e-05	0.0008463						GO: Biological Process	GO:0032940	secretion by cell	6.05e-06	0.0002085
Mouse Phenotype	MP:0000875	abnormal cerebellar Purkinje cell layer	1.368e-05	0.0008529						GO: Biological Process	GO:0002520	immune system development	6.44e-06	0.0002199
Mouse Phenotype	MP:0004097	abnormal cerebellar cortex morphology	2e-05	0.001214						GO: Biological Process	GO:0051128	regulation of cellular component organization	7.271e-06	0.0002459
Mouse Phenotype	MP:0000878	abnormal Purkinje cell number	2.079e-05	0.001228						GO: Biological Process	GO:0010632	regulation of epithelial cell migration	7.688e-06	0.0002576
GO: Biological Process	GO:0050808	synapse organization	1.932e-05	0.001524						GO: Biological Process	GO:0048729	tissue morphogenesis	8.525e-06	0.0002831
GO: Molecular Function	GO:0008092	cytoskeletal protein binding	8.326e-05	0.001563						GO: Cellular Component	GO:0031093	platelet alpha granule lumen	9.658e-06	0.000295
Pathway	161005	Interaction between L1 and Ankyrins	7.346e-06	0.00157						GO: Biological Process	GO:0048534	hematopoietic or lymphoid organ development	9.001e-06	0.0002962
Pathway	187193	Ion channel transport	7.969e-06	0.00157						GO: Biological Process	GO:0043552	positive regulation of phosphatidylinositol 3-kinase activity	9.295e-06	0.0003032
Mouse Phenotype	MP:0000743	muscle spasm	2.859e-05	0.001646						GO: Biological Process	GO:0034329	cell junction assembly	9.713e-06	0.000314
Mouse Phenotype	MP:0001488	increased startle reflex	3.223e-05	0.001809						GO: Biological Process	GO:0001974	blood vessel remodeling	9.924e-06	0.0003171
GO: Cellular Component	GO:0033270	paranode region of axon	0.0002167	0.00183						GO: Biological Process	GO:0030203	glycosaminoglycan metabolic process	9.982e-06	0.0003171
GO: Biological Process	GO:0022008	neurogenesis	2.471e-05	0.001886						GO: Biological Process	GO:0007507	heart development	1.025e-05	0.0003227
Mouse Phenotype	MP:0009046	muscle twitch	3.503e-05	0.001918						GO: Biological Process	GO:0030207	chondroitin sulfate catabolic process	1.042e-05	0.0003252
Mouse Phenotype	MP:0002882	abnormal neuron morphology	3.782e-05	0.002022						Mouse Phenotype	MP:0002086	abnormal extraembryonic tissue morphology	1.128e-06	0.0003372
Pathway	106572	Transmembrane transport of small molecules	1.618e-05	0.002391						Pathway	198795	Focal Adhesion	1.087e-06	0.0003508
GO: Cellular Component	GO:0060053	neurofilament cytoskeleton	0.0003103	0.002554						GO: Biological Process	GO:0009725	response to hormone	1.274e-05	0.0003924
GO: Molecular Function	GO:0005230	extracellular ligand-gated ion channel activity	0.0001414	0.002572						GO: Biological Process	GO:0030855	epithelial cell differentiation	1.286e-05	0.0003924
Mouse Phenotype	MP:0000847	abnormal metencephalon morphology	5.151e-05	0.00264						GO: Biological Process	GO:0090288	negative regulation of cellular response to growth factor stimulus	1.289e-05	0.0003924
Mouse Phenotype	MP:0001523	impaired righting response	5.174e-05	0.00264						GO: Biological Process	GO:0001654	eye development	1.334e-05	0.0004028
GO: Biological Process	GO:0030913	paranodal junction assembly	3.574e-05	0.002643						GO: Cellular Component	GO:0098589	membrane region	1.582e-05	0.0004113
Mouse Phenotype	MP:0001388	abnormal stationary movement	5.568e-05	0.002756						GO: Cellular Component	GO:0005912	adherens junction	1.591e-05	0.0004113
Mouse Phenotype	MP:0002945	abnormal inhibitory postsynaptic currents	5.647e-05	0.002756						GO: Biological Process	GO:0060485	mesenchyme development	1.395e-05	0.0004176
GO: Cellular Component	GO:0031672	A band	0.0003445	0.002764						Pathway	82952	Valine, leucine and isoleucine degradation	1.726e-06	0.0004456
GO: Cellular Component	GO:0001518	voltage-gated sodium channel complex	0.0003531	0.002765						GO: Biological Process	GO:0045785	positive regulation of cell adhesion	1.503e-05	0.0004463
Human Phenotype	HP:0002133	Status epilepticus	7.761e-06	0.002833						GO: Biological Process	GO:0071495	cellular response to endogenous stimulus	1.541e-05	0.000454
Human Phenotype	HP:0011182	Epileptiform EEG discharges	8.085e-06	0.002833						GO: Biological Process	GO:0006022	aminoglycan metabolic process	1.579e-05	0.0004592
Human Phenotype	HP:0002121	Absence seizures	1.081e-05	0.002833						GO: Biological Process	GO:0043436	oxoacid metabolic process	1.584e-05	0.0004592
GO: Molecular Function	GO:0005085	guanyl-nucleotide exchange factor activity	0.0001678	0.00296						GO: Cellular Component	GO:0030054	cell junction	1.92e-05	0.0004607
GO: Molecular Function	GO:0015271	outward rectifier potassium channel activity	0.0001729	0.00296						GO: Biological Process	GO:0030099	myeloid cell differentiation	1.622e-05	0.0004666
Pathway	83052	Phosphatidylinositol signaling system	2.545e-05	0.003008						GO: Cellular Component	GO:0009897	external side of plasma membrane	2.115e-05	0.0004738
Mouse Phenotype	MP:0004085	abnormal heartbeat	6.628e-05	0.003166						Mouse Phenotype	MP:0006055	abnormal vascular endothelial cell morphology	1.733e-06	0.0004751
Mouse Phenotype	MP:0000849	abnormal cerebellum morphology	7.184e-05	0.003302						GO: Biological Process	GO:0001667	ameboidal-type cell migration	1.764e-05	0.0004997
Mouse Phenotype	MP:0004098	abnormal cerebellar granule cell morphology	7.208e-05	0.003302						GO: Biological Process	GO:0010243	response to organonitrogen compound	1.769e-05	0.0004997
Mouse Phenotype	MP:0003216	absence seizures	7.419e-05	0.003331						GO: Biological Process	GO:0014909	smooth muscle cell migration	1.778e-05	0.0004997
GO: Molecular Function	GO:0044325	ion channel binding	0.0002011	0.003343						Pathway	SMP00032	Valine, Leucine and Isoleucine Degradation	2.412e-06	0.0005189
GO: Biological Process	GO:0006821	chloride transport	5.415e-05	0.003837						GO: Biological Process	GO:0048864	stem cell development	1.978e-05	0.0005515
GO: Biological Process	GO:0071420	cellular response to histamine	5.676e-05	0.003837						GO: Biological Process	GO:0006897	endocytosis	2.046e-05	0.0005602
GO: Biological Process	GO:0019227	neuronal action potential propagation	5.676e-05	0.003837						GO: Biological Process	GO:0046395	carboxylic acid catabolic process	2.055e-05	0.0005602
GO: Biological Process	GO:0007628	adult walking behavior	5.895e-05	0.003875						GO: Biological Process	GO:0016054	organic acid catabolic process	2.055e-05	0.0005602
GO: Molecular Function	GO:0003707	steroid hormone receptor activity	0.0002661	0.004302						GO: Biological Process	GO:0006082	organic acid metabolic process	2.077e-05	0.0005621
Pathway	477138	BMAL1:CLOCK/NPAS2 Activates Circadian Expression	4.428e-05	0.004362						GO: Biological Process	GO:0010631	epithelial cell migration	2.111e-05	0.0005629
GO: Cellular Component	GO:1902711	GABA-A receptor complex	0.0006164	0.004601						GO: Biological Process	GO:0090132	epithelium migration	2.111e-05	0.0005629
GO: Cellular Component	GO:1902710	GABA receptor complex	0.0006164	0.004601						GO: Biological Process	GO:0060978	angiogenesis involved in coronary vascular morphogenesis	2.157e-05	0.0005711
GO: Molecular Function	GO:0015108	chloride transmembrane transporter activity	0.0002971	0.004674						Pathway	106048	Response to elevated platelet cytosolic Ca2+	3.109e-06	0.0005733
GO: Cellular Component	GO:0034706	sodium channel complex	0.000645	0.004705						GO: Cellular Component	GO:0005887	integral component of plasma membrane	2.734e-05	0.0005741
GO: Biological Process	GO:0016192	vesicle-mediated transport	7.412e-05	0.00474						GO: Biological Process	GO:0045766	positive regulation of angiogenesis	2.217e-05	0.0005827
GO: Molecular Function	GO:0050682	AF-2 domain binding	0.000322	0.004815						GO: Biological Process	GO:0008360	regulation of cell shape	2.365e-05	0.0006172
GO: Molecular Function	GO:0017124	SH3 domain binding	0.0003226	0.004815						GO: Biological Process	GO:0001822	kidney development	2.384e-05	0.0006176
Human Phenotype	HP:0200134	Epileptic encephalopathy	2.607e-05	0.005124						GO: Biological Process	GO:0048708	astrocyte differentiation	2.451e-05	0.0006261
Mouse Phenotype	MP:0005333	decreased heart rate	0.0001207	0.005313						GO: Biological Process	GO:0010595	positive regulation of endothelial cell migration	2.451e-05	0.0006261
Pathway	583255	Nicotine addiction	6.515e-05	0.0055						GO: Cellular Component	GO:0070161	anchoring junction	3.206e-05	0.0006337
Mouse Phenotype	MP:0000872	abnormal cerebellum external granule cell layer morphology	0.0001356	0.005856						GO: Biological Process	GO:1901605	alpha-amino acid metabolic process	2.527e-05	0.0006411
Mouse Phenotype	MP:0004008	abnormal GABA-mediated receptor currents	0.0001499	0.006314						Mouse Phenotype	MP:0002128	abnormal blood circulation	2.579e-06	0.0006525
Mouse Phenotype	MP:0000948	nonconvulsive seizures	0.0001519	0.006314						GO: Biological Process	GO:0031960	response to corticosteroid	2.609e-05	0.0006572
Mouse Phenotype	MP:0001399	hyperactivity	0.0001585	0.006322						GO: Biological Process	GO:0090130	tissue migration	2.665e-05	0.0006669
Mouse Phenotype	MP:0000880	decreased Purkinje cell number	0.0001646	0.006322						GO: Biological Process	GO:0090183	regulation of kidney development	2.716e-05	0.0006694
Mouse Phenotype	MP:0011085	complete postnatal lethality	0.0001651	0.006322						GO: Biological Process	GO:0060688	regulation of morphogenesis of a branching structure	2.716e-05	0.0006694
Mouse Phenotype	MP:0001525	impaired balance	0.0001661	0.006322						GO: Biological Process	GO:0035295	tube development	2.731e-05	0.0006694
Mouse Phenotype	MP:0002862	altered righting response	0.0001661	0.006322						GO: Cellular Component	GO:0045121	membrane raft	3.63e-05	0.0006776
GO: Biological Process	GO:0016079	synaptic vesicle exocytosis	0.0001035	0.006442						Mouse Phenotype	MP:0001718	abnormal visceral yolk sac morphology	2.921e-06	0.0006863
Human Phenotype	HP:0011146	Dialeptic seizures	4.256e-05	0.00669						GO: Biological Process	GO:0061041	regulation of wound healing	2.86e-05	0.0006965
Pathway	366230	Voltage gated Potassium channels	9.288e-05	0.006862						GO: Biological Process	GO:0035239	tube morphogenesis	2.929e-05	0.0007085
GO: Biological Process	GO:0032922	circadian regulation of gene expression	0.0001148	0.006893						GO: Molecular Function	GO:0005509	calcium ion binding	4.22e-06	0.0007205
GO: Biological Process	GO:0050804	modulation of synaptic transmission	0.0001165	0.006893						GO: Biological Process	GO:0032835	glomerulus development	3.003e-05	0.0007218
Pathway	366221	Potassium Channels	0.0001055	0.006925						GO: Molecular Function	GO:0004714	transmembrane receptor protein tyrosine kinase activity	5.937e-06	0.0007271
GO: Molecular Function	GO:0050839	cell adhesion molecule binding	0.0004883	0.007105						GO: Molecular Function	GO:0016903	oxidoreductase activity, acting on the aldehyde or oxo group of donors	6.387e-06	0.0007271
Mouse Phenotype	MP:0002065	abnormal fear/anxiety-related behavior	0.0001919	0.00712						GO: Biological Process	GO:0050679	positive regulation of epithelial cell proliferation	3.054e-05	0.0007292
Mouse Phenotype	MP:0000841	abnormal hindbrain morphology	0.0001935	0.00712						GO: Cellular Component	GO:0034774	secretory granule lumen	4.291e-05	0.0007589
GO: Biological Process	GO:0070838	divalent metal ion transport	0.0001265	0.007298						Mouse Phenotype	MP:0001544	abnormal cardiovascular system physiology	3.662e-06	0.000803
GO: Biological Process	GO:0048699	generation of neurons	0.0001307	0.007364						GO: Biological Process	GO:0001655	urogenital system development	3.46e-05	0.0008208
GO: Biological Process	GO:0050905	neuromuscular process	0.0001371	0.007545						GO: Biological Process	GO:0048592	eye morphogenesis	3.563e-05	0.0008397
Mouse Phenotype	MP:0009732	ventricular premature beat	0.0002128	0.007704						GO: Biological Process	GO:0061448	connective tissue development	3.616e-05	0.0008468
Pathway	187195	Ligand-gated ion channel transport	0.0001364	0.008064						Pathway	833811	Syndecan interactions	5.382e-06	0.0008685
GO: Molecular Function	GO:0034593	phosphatidylinositol bisphosphate phosphatase activity	0.000577	0.008191						GO: Biological Process	GO:0016192	vesicle-mediated transport	3.779e-05	0.0008792
GO: Biological Process	GO:0007214	gamma-aminobutyric acid signaling pathway	0.0001546	0.00823						GO: Biological Process	GO:0030212	hyaluronan metabolic process	3.822e-05	0.0008793
GO: Biological Process	GO:0007272	ensheathment of neurons	0.0001622	0.00823						GO: Biological Process	GO:1902531	regulation of intracellular signal transduction	3.852e-05	0.0008793
GO: Biological Process	GO:0008366	axon ensheathment	0.0001622	0.00823						GO: Biological Process	GO:0009083	branched-chain amino acid catabolic process	3.872e-05	0.0008793
GO: Biological Process	GO:0034776	response to histamine	0.0001635	0.00823						GO: Biological Process	GO:0022612	gland morphogenesis	3.876e-05	0.0008793
Human Phenotype	HP:0002069	Generalized tonic-clonic seizures	6.294e-05	0.008245						GO: Biological Process	GO:0072001	renal system development	4.068e-05	0.0009172
Mouse Phenotype	MP:0002804	abnormal motor learning	0.0002497	0.008863						GO: Biological Process	GO:0045765	regulation of angiogenesis	4.156e-05	0.0009314
Mouse Phenotype	MP:0002980	abnormal postural reflex	0.0002527	0.008863						GO: Cellular Component	GO:0098552	side of membrane	5.587e-05	0.0009387
GO: Biological Process	GO:0072511	divalent inorganic cation transport	0.0001864	0.009187						Pathway	169348	Signaling events mediated by focal adhesion kinase	7.131e-06	0.0009483
Human Phenotype	HP:0000640	Gaze-evoked nystagmus	9.578e-05	0.009841						Pathway	833812	ECM proteoglycans	8.08e-06	0.0009483
Human Phenotype	HP:0011198	EEG with generalized epileptiform discharges	0.0001002	0.009841						Pathway	198810	TGF Beta Signaling Pathway	8.08e-06	0.0009483
GO: Biological Process	GO:2000505	regulation of energy homeostasis	0.0002163	0.01014						GO: Biological Process	GO:0048771	tissue remodeling	4.351e-05	0.0009691
GO: Biological Process	GO:0071709	membrane assembly	0.0002163	0.01014						GO: Biological Process	GO:0045445	myoblast differentiation	4.407e-05	0.0009757
GO: Biological Process	GO:0009118	regulation of nucleoside metabolic process	0.0002187	0.01014						GO: Cellular Component	GO:0030141	secretory granule	6.109e-05	0.0009775
GO: Biological Process	GO:0007041	lysosomal transport	0.0002235	0.01017						GO: Biological Process	GO:0042692	muscle cell differentiation	4.452e-05	0.0009796
GO: Biological Process	GO:1902476	chloride transmembrane transport	0.0002364	0.01056						GO: Biological Process	GO:0038093	Fc receptor signaling pathway	4.549e-05	0.0009951
Mouse Phenotype	MP:0000436	abnormal head movements	0.0003122	0.01071						GO: Cellular Component	GO:0016323	basolateral plasma membrane	6.844e-05	0.001045
Mouse Phenotype	MP:0000890	thin cerebellar molecular layer	0.0003149	0.01071						GO: Biological Process	GO:0014812	muscle cell migration	4.829e-05	0.00105
GO: Biological Process	GO:0006814	sodium ion transport	0.0002485	0.01089						GO: Biological Process	GO:0019752	carboxylic acid metabolic process	4.949e-05	0.001065
GO: Cellular Component	GO:0034707	chloride channel complex	0.00157	0.0112						GO: Biological Process	GO:0097305	response to alcohol	4.986e-05	0.001065
GO: Molecular Function	GO:0005086	ARF guanyl-nucleotide exchange factor activity	0.0008103	0.01123						GO: Biological Process	GO:0044282	small molecule catabolic process	4.986e-05	0.001065
GO: Biological Process	GO:0031175	neuron projection development	0.0002638	0.01124						Mouse Phenotype	MP:0011429	absent mesangial cell	5.991e-06	0.001232
GO: Biological Process	GO:0048666	neuron development	0.000266	0.01124						GO: Biological Process	GO:0051093	negative regulation of developmental process	5.853e-05	0.001242
Human Phenotype	HP:0002373	Febrile seizures	0.0001294	0.0113						GO: Biological Process	GO:0038084	vascular endothelial growth factor signaling pathway	5.883e-05	0.001242
GO: Cellular Component	GO:0005911	cell-cell junction	0.001645	0.01148						GO: Biological Process	GO:1901698	response to nitrogen compound	5.97e-05	0.001253
GO: Cellular Component	GO:0030315	T-tubule	0.001693	0.01157						Mouse Phenotype	MP:0003719	abnormal pericyte morphology	6.881e-06	0.001275
GO: Molecular Function	GO:0051018	protein kinase A binding	0.0008565	0.01159						Mouse Phenotype	MP:0002191	abnormal artery morphology	6.978e-06	0.001275
Mouse Phenotype	MP:0002572	abnormal emotion/affect behavior	0.0003663	0.01224						GO: Biological Process	GO:0030500	regulation of bone mineralization	6.293e-05	0.001309
Mouse Phenotype	MP:0003233	prolonged QT interval	0.0003709	0.01224						GO: Biological Process	GO:0006909	phagocytosis	6.308e-05	0.001309
Pathway	105979	Nuclear Receptor transcription pathway	0.0002322	0.01234						GO: Biological Process	GO:0014065	phosphatidylinositol 3-kinase signaling	6.396e-05	0.00132
Pathway	187179	GABA A receptor activation	0.0002506	0.01234						GO: Molecular Function	GO:0005178	integrin binding	1.526e-05	0.001372
GO: Molecular Function	GO:0052866	phosphatidylinositol phosphate phosphatase activity	0.0009391	0.01235						GO: Molecular Function	GO:0050839	cell adhesion molecule binding	1.608e-05	0.001372
GO: Molecular Function	GO:0004890	GABA-A receptor activity	0.0009549	0.01235						GO: Molecular Function	GO:0003779	actin binding	1.823e-05	0.001383
Pathway	83084	Circadian rhythm	0.0002836	0.01283						GO: Biological Process	GO:1903053	regulation of extracellular matrix organization	7.132e-05	0.001455
Pathway	106516	Transmission across Chemical Synapses	0.000304	0.01283						GO: Biological Process	GO:0072012	glomerulus vasculature development	7.132e-05	0.001455
GO: Biological Process	GO:2000507	positive regulation of energy homeostasis	0.00031	0.01287						GO: Cellular Component	GO:0016023	cytoplasmic membrane-bounded vesicle	0.0001028	0.001502
Pathway	187173	Circadian Clock	0.0003297	0.01299						GO: Cellular Component	GO:0072563	endothelial microparticle	0.0001074	0.001504
GO: Biological Process	GO:0046578	regulation of Ras protein signal transduction	0.0003328	0.01357						GO: Biological Process	GO:0045597	positive regulation of cell differentiation	7.552e-05	0.001533
GO: Molecular Function	GO:0060090	binding, bridging	0.001086	0.01359						GO: Biological Process	GO:0060562	epithelial tube morphogenesis	7.628e-05	0.001536
GO: Molecular Function	GO:0005248	voltage-gated sodium channel activity	0.001115	0.01359						GO: Biological Process	GO:0001505	regulation of neurotransmitter levels	7.653e-05	0.001536
GO: Molecular Function	GO:0005245	voltage-gated calcium channel activity	0.001121	0.01359						Human Phenotype	HP:0100659	Abnormality of the cerebral vasculature	8.248e-07	0.00156
GO: Biological Process	GO:0071242	cellular response to ammonium ion	0.0003526	0.01414						GO: Cellular Component	GO:0043202	lysosomal lumen	0.0001167	0.001568
GO: Biological Process	GO:0043401	steroid hormone mediated signaling pathway	0.0003673	0.01447						GO: Molecular Function	GO:0016620	oxidoreductase activity, acting on the aldehyde or oxo group of donors, NAD or NADP as acceptor	2.297e-05	0.001569
GO: Biological Process	GO:0048667	cell morphogenesis involved in neuron differentiation	0.0003744	0.01447						GO: Biological Process	GO:0009991	response to extracellular stimulus	7.866e-05	0.00157
GO: Biological Process	GO:0071407	cellular response to organic cyclic compound	0.0003805	0.01447						GO: Biological Process	GO:0007219	Notch signaling pathway	8.004e-05	0.001576
GO: Biological Process	GO:0008344	adult locomotory behavior	0.0003852	0.01447						GO: Biological Process	GO:0048015	phosphatidylinositol-mediated signaling	8.007e-05	0.001576
GO: Biological Process	GO:0032412	regulation of ion transmembrane transporter activity	0.0004018	0.01485						GO: Biological Process	GO:0072210	metanephric nephron development	8.024e-05	0.001576
Mouse Phenotype	MP:0002915	abnormal synaptic depression	0.000458	0.0149						Mouse Phenotype	MP:0003229	abnormal vitelline vasculature morphology	9.354e-06	0.00161
GO: Molecular Function	GO:0005089	Rho guanyl-nucleotide exchange factor activity	0.001257	0.01493						Mouse Phenotype	MP:0013656	abnormal hematopoietic cell morphology	1.065e-05	0.00161
GO: Biological Process	GO:0035725	sodium ion transmembrane transport	0.0004207	0.01524						Mouse Phenotype	MP:0005380	embryogenesis phenotype	1.077e-05	0.00161
GO: Biological Process	GO:0008333	endosome to lysosome transport	0.0004328	0.01524						Mouse Phenotype	MP:0001672	abnormal embryogenesis/ development	1.077e-05	0.00161
GO: Biological Process	GO:2000310	regulation of N-methyl-D-aspartate selective glutamate receptor activity	0.0004374	0.01524						GO: Biological Process	GO:0022008	neurogenesis	8.31e-05	0.001618
GO: Biological Process	GO:0048812	neuron projection morphogenesis	0.000438	0.01524						GO: Biological Process	GO:0048017	inositol lipid-mediated signaling	8.324e-05	0.001618
Pathway	645336	Synthesis of PIPs at the plasma membrane	0.000413	0.01526						GO: Biological Process	GO:0009081	branched-chain amino acid metabolic process	8.563e-05	0.001655
Mouse Phenotype	MP:0001501	abnormal sleep pattern	0.0004781	0.01533						GO: Biological Process	GO:0030036	actin cytoskeleton organization	8.638e-05	0.001655
GO: Biological Process	GO:0030182	neuron differentiation	0.0004693	0.01609						GO: Biological Process	GO:0043583	ear development	8.653e-05	0.001655
GO: Biological Process	GO:0048511	rhythmic process	0.0004775	0.01614						GO: Biological Process	GO:0022409	positive regulation of cell-cell adhesion	8.977e-05	0.001708
GO: Biological Process	GO:0022898	regulation of transmembrane transporter activity	0.0005035	0.01678						GO: Biological Process	GO:0045944	positive regulation of transcription from RNA polymerase II promoter	9.029e-05	0.001709
Mouse Phenotype	MP:0008924	decreased cerebellar granule cell number	0.0005403	0.01709						GO: Biological Process	GO:0002768	immune response-regulating cell surface receptor signaling pathway	9.312e-05	0.001753
Pathway	161003	L1CAM interactions	0.0005202	0.01716						GO: Biological Process	GO:0042325	regulation of phosphorylation	9.43e-05	0.001767
Pathway	105688	Axon guidance	0.0005225	0.01716						GO: Cellular Component	GO:0005615	extracellular space	0.0001417	0.001812
Human Phenotype	HP:0011153	Focal motor seizures	0.0002234	0.01719						GO: Cellular Component	GO:0005884	actin filament	0.0001456	0.001812
Human Phenotype	HP:0001310	Dysmetria	0.0002406	0.01719						GO: Cellular Component	GO:0044448	cell cortex part	0.0001553	0.001812
GO: Molecular Function	GO:0016917	GABA receptor activity	0.001483	0.01726						GO: Cellular Component	GO:0005775	vacuolar lumen	0.0001564	0.001812
GO: Biological Process	GO:0015698	inorganic anion transport	0.0005261	0.01728						GO: Cellular Component	GO:0043235	receptor complex	0.0001657	0.001819
GO: Biological Process	GO:0007034	vacuolar transport	0.000533	0.01728						GO: Cellular Component	GO:0060205	cytoplasmic membrane-bounded vesicle lumen	0.0001678	0.001819
Mouse Phenotype	MP:0004262	abnormal physical strength	0.0005627	0.01755						GO: Biological Process	GO:0051384	response to glucocorticoid	9.838e-05	0.001834
Mouse Phenotype	MP:0001994	increased blinking frequency	0.0005807	0.01786						GO: Biological Process	GO:0048585	negative regulation of response to stimulus	9.955e-05	0.001846
GO: Molecular Function	GO:0015103	inorganic anion transmembrane transporter activity	0.00162	0.01849						GO: Biological Process	GO:0061440	kidney vasculature development	0.0001019	0.001864
GO: Cellular Component	GO:0070161	anchoring junction	0.002806	0.01877						GO: Biological Process	GO:0061437	renal system vasculature development	0.0001019	0.001864
GO: Molecular Function	GO:0005088	Ras guanyl-nucleotide exchange factor activity	0.00169	0.01892						GO: Biological Process	GO:0009968	negative regulation of signal transduction	0.0001027	0.001864
GO: Biological Process	GO:0033121	regulation of purine nucleotide catabolic process	0.000592	0.01893						GO: Biological Process	GO:0070167	regulation of biomineral tissue development	0.0001028	0.001864
GO: Biological Process	GO:0030811	regulation of nucleotide catabolic process	0.0006031	0.01903						GO: Biological Process	GO:0072089	stem cell proliferation	0.0001035	0.001864
GO: Biological Process	GO:0002175	protein localization to paranode region of axon	0.0006158	0.01917						GO: Biological Process	GO:0001501	skeletal system development	0.0001036	0.001864
Pathway	698757	Deregulation of Rab and Rab Effector Genes in Bladder Cancer	0.0006182	0.01923						GO: Cellular Component	GO:0030055	cell-substrate junction	0.0001778	0.001867
GO: Molecular Function	GO:0004879	RNA polymerase II transcription factor activity, ligand-activated sequence-specific DNA binding	0.001811	0.01952						Pathway	106050	Platelet degranulation	1.756e-05	0.00189
GO: Molecular Function	GO:0098531	transcription factor activity, direct ligand regulated sequence-specific DNA binding	0.001811	0.01952						GO: Biological Process	GO:0060221	retinal rod cell differentiation	0.0001085	0.001933
GO: Biological Process	GO:0008088	axon cargo transport	0.0006586	0.02015						GO: Biological Process	GO:1901203	positive regulation of extracellular matrix assembly	0.0001085	0.001933
GO: Biological Process	GO:0006892	post-Golgi vesicle-mediated transport	0.0006643	0.02015						GO: Biological Process	GO:0001569	patterning of blood vessels	0.0001114	0.001976
GO: Molecular Function	GO:0004551	nucleotide diphosphatase activity	0.00192	0.02031						GO: Biological Process	GO:0008285	negative regulation of cell proliferation	0.0001137	0.002006
GO: Biological Process	GO:0006893	Golgi to plasma membrane transport	0.000726	0.0211						GO: Biological Process	GO:0042327	positive regulation of phosphorylation	0.000115	0.002015
GO: Biological Process	GO:0043087	regulation of GTPase activity	0.0007307	0.0211						GO: Biological Process	GO:0019220	regulation of phosphate metabolic process	0.0001153	0.002015
GO: Biological Process	GO:0048813	dendrite morphogenesis	0.0007353	0.0211						GO: Biological Process	GO:0006024	glycosaminoglycan biosynthetic process	0.0001199	0.002085
GO: Biological Process	GO:0030522	intracellular receptor signaling pathway	0.0007454	0.0211						GO: Cellular Component	GO:0031983	vesicle lumen	0.000206	0.002098
GO: Biological Process	GO:0007215	glutamate receptor signaling pathway	0.0007496	0.0211						Pathway	MAP00280_Valine_leucine_and_isoleucine_degradation	MAP00280 Valine leucine and isoleucine degradation	2.14e-05	0.002125
GO: Biological Process	GO:0032318	regulation of Ras GTPase activity	0.0007586	0.0211						GO: Biological Process	GO:0045595	regulation of cell differentiation	0.0001254	0.002143
GO: Biological Process	GO:0033124	regulation of GTP catabolic process	0.0007592	0.0211						GO: Biological Process	GO:0010715	regulation of extracellular matrix disassembly	0.0001255	0.002143
GO: Biological Process	GO:0044091	membrane biogenesis	0.000767	0.0211						GO: Biological Process	GO:0042135	neurotransmitter catabolic process	0.0001255	0.002143
GO: Biological Process	GO:0051932	synaptic transmission, GABAergic	0.0007981	0.02171						GO: Biological Process	GO:0072110	glomerular mesangial cell proliferation	0.0001255	0.002143
GO: Molecular Function	GO:0015081	sodium ion transmembrane transporter activity	0.00216	0.022						GO: Biological Process	GO:0006023	aminoglycan biosynthetic process	0.0001271	0.00216
GO: Molecular Function	GO:0005237	inhibitory extracellular ligand-gated ion channel activity	0.002192	0.022						GO: Biological Process	GO:0040007	growth	0.0001281	0.002166
GO: Molecular Function	GO:0004439	phosphatidylinositol-4,5-bisphosphate 5-phosphatase activity	0.002192	0.022						GO: Molecular Function	GO:0005114	type II transforming growth factor beta receptor binding	3.902e-05	0.002171
GO: Biological Process	GO:0032409	regulation of transporter activity	0.0008657	0.02301						GO: Molecular Function	GO:0046983	protein dimerization activity	4.028e-05	0.002171
GO: Biological Process	GO:0007623	circadian rhythm	0.0008657	0.02301						GO: Molecular Function	GO:0032403	protein complex binding	4.133e-05	0.002171
Human Phenotype	HP:0007359	Focal seizures	0.000352	0.02306						GO: Biological Process	GO:0014066	regulation of phosphatidylinositol 3-kinase signaling	0.0001291	0.002171
Mouse Phenotype	MP:0000243	myoclonus	0.0007612	0.02309						GO: Biological Process	GO:0007517	muscle organ development	0.0001295	0.002171
GO: Cellular Component	GO:0044224	juxtaparanode region of axon	0.003575	0.02342						GO: Biological Process	GO:0071560	cellular response to transforming growth factor beta stimulus	0.0001306	0.002178
Mouse Phenotype	MP:0001402	hypoactivity	0.0007834	0.02345						GO: Biological Process	GO:0051174	regulation of phosphorus metabolic process	0.0001326	0.002201
GO: Biological Process	GO:0032288	myelin assembly	0.0009039	0.02376						GO: Biological Process	GO:0030278	regulation of ossification	0.0001339	0.002213
GO: Biological Process	GO:0042552	myelination	0.0009383	0.02413						GO: Biological Process	GO:0071559	response to transforming growth factor beta	0.0001354	0.002227
GO: Biological Process	GO:0098661	inorganic anion transmembrane transport	0.0009383	0.02413						GO: Biological Process	GO:0048008	platelet-derived growth factor receptor signaling pathway	0.0001369	0.002242
Mouse Phenotype	MP:0001629	abnormal heart rate	0.0008552	0.02488						GO: Biological Process	GO:0009065	glutamine family amino acid catabolic process	0.0001411	0.002301
Mouse Phenotype	MP:0010560	intraventricular block	0.0008646	0.02488						GO: Biological Process	GO:0051173	positive regulation of nitrogen compound metabolic process	0.0001419	0.002303
Mouse Phenotype	MP:0010636	bundle branch block	0.0008646	0.02488						Pathway	83107	Renal cell carcinoma	2.742e-05	0.002323
Mouse Phenotype	MP:0003996	clonic seizures	0.0008759	0.02489						Pathway	645311	CS/DS degradation	2.818e-05	0.002323
Human Phenotype	HP:0010819	Atonic seizures	0.0004287	0.02494						Pathway	106034	Platelet activation, signaling and aggregation	3.015e-05	0.002323
Human Phenotype	HP:0001575	Mood changes	0.0005393	0.02494						Pathway	106028	Hemostasis	3.166e-05	0.002323
Human Phenotype	HP:0007000	Morning myoclonic jerks	0.0005393	0.02494						Pathway	83105	Pathways in cancer	3.239e-05	0.002323
Human Phenotype	HP:0012001	EEG with generalized polyspikes	0.0005393	0.02494						GO: Biological Process	GO:0072073	kidney epithelium development	0.0001456	0.002343
Human Phenotype	HP:0006813	Hemiclonic seizures	0.0005393	0.02494						GO: Biological Process	GO:0014031	mesenchymal cell development	0.0001456	0.002343
GO: Molecular Function	GO:0005509	calcium ion binding	0.002542	0.02507						GO: Biological Process	GO:0001932	regulation of protein phosphorylation	0.0001516	0.002428
GO: Biological Process	GO:0030534	adult behavior	0.001011	0.02512						GO: Biological Process	GO:0030029	actin filament-based process	0.0001546	0.002467
GO: Biological Process	GO:0038007	netrin-activated signaling pathway	0.001019	0.02512						GO: Biological Process	GO:0008543	fibroblast growth factor receptor signaling pathway	0.0001575	0.002502
GO: Biological Process	GO:0086036	regulation of cardiac muscle cell membrane potential	0.001019	0.02512						GO: Biological Process	GO:0003179	heart valve morphogenesis	0.0001643	0.002598
GO: Biological Process	GO:0048312	intracellular distribution of mitochondria	0.001019	0.02512						GO: Biological Process	GO:0007178	transmembrane receptor protein serine/threonine kinase signaling pathway	0.0001658	0.00261
GO: Biological Process	GO:0007528	neuromuscular junction development	0.001045	0.02523						GO: Biological Process	GO:1901136	carbohydrate derivative catabolic process	0.000168	0.002634
GO: Biological Process	GO:0031958	corticosteroid receptor signaling pathway	0.001055	0.02523						GO: Biological Process	GO:0072203	cell proliferation involved in metanephros development	0.0001713	0.002662
GO: Biological Process	GO:0097009	energy homeostasis	0.001055	0.02523						GO: Biological Process	GO:0060856	establishment of blood-brain barrier	0.0001713	0.002662
Mouse Phenotype	MP:0000852	small cerebellum	0.0009103	0.02527						GO: Cellular Component	GO:0005578	proteinaceous extracellular matrix	0.0002812	0.002779
Mouse Phenotype	MP:0001636	irregular heartbeat	0.0009118	0.02527						GO: Biological Process	GO:0071900	regulation of protein serine/threonine kinase activity	0.0001803	0.002791
GO: Cellular Component	GO:0098590	plasma membrane region	0.003991	0.02562						GO: Molecular Function	GO:0005539	glycosaminoglycan binding	5.756e-05	0.002808
Pathway	187201	cGMP effects	0.0008867	0.0257						Pathway	198774	TGF-beta Receptor Signaling Pathway	4.133e-05	0.002808
Pathway	106534	Neurotransmitter Receptor Binding And Downstream Transmission In The Postsynaptic Cell	0.0009214	0.0257						GO: Biological Process	GO:0045937	positive regulation of phosphate metabolic process	0.000184	0.002825
Pathway	161033	Activation of NMDA receptor upon glutamate binding and postsynaptic events	0.0009565	0.0257						GO: Biological Process	GO:0010562	positive regulation of phosphorus metabolic process	0.000184	0.002825
GO: Biological Process	GO:0043547	positive regulation of GTPase activity	0.001088	0.02573						Mouse Phenotype	MP:0001914	hemorrhage	2.026e-05	0.002896
GO: Biological Process	GO:0006816	calcium ion transport	0.001103	0.02584						GO: Cellular Component	GO:0005796	Golgi lumen	0.000303	0.002908
Mouse Phenotype	MP:0000746	weakness	0.00096	0.02612						GO: Cellular Component	GO:0033093	Weibel-Palade body	0.0003167	0.002956
Mouse Phenotype	MP:0006329	sensorineural hearing impairment	0.0009775	0.02612						GO: Biological Process	GO:0043405	regulation of MAP kinase activity	0.0002011	0.003074
Mouse Phenotype	MP:0004740	sensorineural hearing loss	0.0009775	0.02612						GO: Biological Process	GO:0051240	positive regulation of multicellular organismal process	0.000205	0.00312
GO: Biological Process	GO:0042752	regulation of circadian rhythm	0.001155	0.0268						GO: Biological Process	GO:0007179	transforming growth factor beta receptor signaling pathway	0.0002072	0.00314
Pathway	161037	Ras activation uopn Ca2+ infux through NMDA receptor	0.001045	0.02685						GO: Molecular Function	GO:0019899	enzyme binding	6.956e-05	0.003167
GO: Molecular Function	GO:0003779	actin binding	0.002787	0.02703						Pathway	782000	Proteoglycans in cancer	4.927e-05	0.00318
GO: Molecular Function	GO:0008519	ammonium transmembrane transporter activity	0.002903	0.02725						GO: Biological Process	GO:0048568	embryonic organ development	0.0002176	0.003262
GO: Molecular Function	GO:0015377	cation:chloride symporter activity	0.002903	0.02725						GO: Biological Process	GO:0023057	negative regulation of signaling	0.0002177	0.003262
Human Phenotype	HP:0001649	Tachycardia	0.0006426	0.02806						GO: Biological Process	GO:0003170	heart valve development	0.0002188	0.003262
Mouse Phenotype	MP:0010559	heart block	0.001077	0.02812						GO: Biological Process	GO:0034405	response to fluid shear stress	0.0002188	0.003262
Mouse Phenotype	MP:0001524	impaired limb coordination	0.001077	0.02812						GO: Molecular Function	GO:0005518	collagen binding	8.033e-05	0.003294
Mouse Phenotype	MP:0003899	abnormal QT interval	0.0011	0.02839						GO: Molecular Function	GO:0019904	protein domain specific binding	8.199e-05	0.003294
GO: Biological Process	GO:0051640	organelle localization	0.001274	0.02926						GO: Biological Process	GO:0010648	negative regulation of cell communication	0.0002242	0.003329
GO: Molecular Function	GO:0008017	microtubule binding	0.003214	0.02969						GO: Biological Process	GO:0030208	dermatan sulfate biosynthetic process	0.0002266	0.003352
Mouse Phenotype	MP:0005403	abnormal nerve conduction	0.001168	0.02979						GO: Biological Process	GO:0016202	regulation of striated muscle tissue development	0.0002336	0.003441
GO: Biological Process	GO:0048878	chemical homeostasis	0.0014	0.03165						Mouse Phenotype	MP:0005358	abnormal incisor morphology	2.595e-05	0.003556
GO: Biological Process	GO:0072661	protein targeting to plasma membrane	0.001405	0.03165						GO: Cellular Component	GO:0031410	cytoplasmic vesicle	0.0004111	0.003733
GO: Cellular Component	GO:0048471	perinuclear region of cytoplasm	0.005042	0.03173						GO: Biological Process	GO:0006468	protein phosphorylation	0.0002565	0.003747
GO: Molecular Function	GO:0030674	protein binding, bridging	0.003509	0.03191						GO: Biological Process	GO:0048634	regulation of muscle organ development	0.000259	0.003747
GO: Biological Process	GO:0051056	regulation of small GTPase mediated signal transduction	0.001443	0.03208						GO: Biological Process	GO:0045834	positive regulation of lipid metabolic process	0.000259	0.003747
GO: Biological Process	GO:0032012	regulation of ARF protein signal transduction	0.001451	0.03208						GO: Biological Process	GO:1901861	regulation of muscle tissue development	0.000259	0.003747
GO: Biological Process	GO:0060627	regulation of vesicle-mediated transport	0.001471	0.03223						GO: Biological Process	GO:0045216	cell-cell junction organization	0.0002595	0.003747
Human Phenotype	HP:0002197	Generalized seizures	0.0007829	0.03239						Pathway	83004	Propanoate metabolism	6.14e-05	0.003774
Mouse Phenotype	MP:0005253	abnormal eye physiology	0.001291	0.03255						GO: Cellular Component	GO:0042383	sarcolemma	0.0004292	0.003793
GO: Biological Process	GO:0046434	organophosphate catabolic process	0.001524	0.03309						GO: Cellular Component	GO:0031527	filopodium membrane	0.0004515	0.003793
GO: Biological Process	GO:0032011	ARF protein signal transduction	0.001567	0.03371						GO: Cellular Component	GO:0031143	pseudopodium	0.0004515	0.003793
GO: Biological Process	GO:0051647	nucleus localization	0.001603	0.03417						GO: Biological Process	GO:0048762	mesenchymal cell differentiation	0.0002725	0.003919
Mouse Phenotype	MP:0011966	abnormal auditory brainstem response waveform shape	0.001378	0.03437						GO: Biological Process	GO:0007043	cell-cell junction assembly	0.0002743	0.00393
Pathway	545349	3-phosphoinositide degradation	0.001412	0.03476						GO: Biological Process	GO:0022604	regulation of cell morphogenesis	0.0002783	0.003954
GO: Cellular Component	GO:0005635	nuclear envelope	0.00568	0.03507						GO: Biological Process	GO:0043010	camera-type eye development	0.0002785	0.003954
GO: Biological Process	GO:0050954	sensory perception of mechanical stimulus	0.001676	0.03541						GO: Biological Process	GO:0010628	positive regulation of gene expression	0.0002792	0.003954
GO: Cellular Component	GO:0016323	basolateral plasma membrane	0.005963	0.03611						GO: Biological Process	GO:0045661	regulation of myoblast differentiation	0.0002851	0.003981
GO: Biological Process	GO:0007269	neurotransmitter secretion	0.00174	0.03642						GO: Biological Process	GO:0042133	neurotransmitter metabolic process	0.0002851	0.003981
GO: Biological Process	GO:0006836	neurotransmitter transport	0.001794	0.03723						GO: Biological Process	GO:0002040	sprouting angiogenesis	0.0002855	0.003981
GO: Molecular Function	GO:0008022	protein C-terminus binding	0.004176	0.03739						GO: Biological Process	GO:0046847	filopodium assembly	0.0002855	0.003981
GO: Biological Process	GO:0048016	inositol phosphate-mediated signaling	0.001818	0.03741						GO: Biological Process	GO:0030205	dermatan sulfate metabolic process	0.0002924	0.004061
GO: Biological Process	GO:0061061	muscle structure development	0.001844	0.03761						GO: Molecular Function	GO:0005160	transforming growth factor beta receptor binding	0.0001074	0.004076
GO: Molecular Function	GO:0019904	protein domain specific binding	0.004271	0.03767						GO: Biological Process	GO:0018193	peptidyl-amino acid modification	0.0002987	0.004133
Human Phenotype	HP:0001260	Dysarthria	0.0009672	0.03801						GO: Biological Process	GO:1901652	response to peptide	0.0003057	0.004204
GO: Molecular Function	GO:0005200	structural constituent of cytoskeleton	0.004482	0.03894						GO: Biological Process	GO:0045596	negative regulation of cell differentiation	0.0003061	0.004204
Mouse Phenotype	MP:0005660	abnormal circulating adrenaline level	0.001587	0.03915						GO: Biological Process	GO:0002252	immune effector process	0.0003086	0.004222
GO: Molecular Function	GO:0004445	inositol-polyphosphate 5-phosphatase activity	0.004602	0.03939						GO: Biological Process	GO:0001570	vasculogenesis	0.0003108	0.004237
GO: Cellular Component	GO:0005856	cytoskeleton	0.006691	0.03977						GO: Biological Process	GO:0061073	ciliary body morphogenesis	0.0003199	0.004265
GO: Biological Process	GO:0097480	establishment of synaptic vesicle localization	0.00199	0.03991						GO: Biological Process	GO:0072034	renal vesicle induction	0.0003199	0.004265
GO: Biological Process	GO:0048489	synaptic vesicle transport	0.00199	0.03991						GO: Biological Process	GO:2000591	positive regulation of metanephric mesenchymal cell migration	0.0003199	0.004265
Pathway	198901	SIDS Susceptibility Pathways	0.001699	0.04016						GO: Biological Process	GO:0035793	positive regulation of metanephric mesenchymal cell migration by platelet-derived growth factor receptor-beta signaling pathway	0.0003199	0.004265
Mouse Phenotype	MP:0002106	abnormal muscle physiology	0.00165	0.04027						GO: Biological Process	GO:1901201	regulation of extracellular matrix assembly	0.0003199	0.004265
GO: Cellular Component	GO:0005912	adherens junction	0.006923	0.04041						GO: Biological Process	GO:1900238	regulation of metanephric mesenchymal cell migration by platelet-derived growth factor receptor-beta signaling pathway	0.0003199	0.004265
GO: Molecular Function	GO:0015631	tubulin binding	0.004904	0.04137						GO: Biological Process	GO:0044344	cellular response to fibroblast growth factor stimulus	0.0003224	0.004283
GO: Biological Process	GO:0071421	manganese ion transmembrane transport	0.002112	0.04164						GO: Biological Process	GO:0048608	reproductive structure development	0.0003265	0.004322
GO: Biological Process	GO:0019800	peptide cross-linking via chondroitin 4-sulfate glycosaminoglycan	0.002112	0.04164						GO: Biological Process	GO:0016055	Wnt signaling pathway	0.0003337	0.004401
GO: Biological Process	GO:0016358	dendrite development	0.002186	0.04274						GO: Biological Process	GO:0030204	chondroitin sulfate metabolic process	0.0003368	0.004401
GO: Biological Process	GO:1900542	regulation of purine nucleotide metabolic process	0.002226	0.04316						GO: Biological Process	GO:0023014	signal transduction by protein phosphorylation	0.0003374	0.004401
Mouse Phenotype	MP:0000886	abnormal cerebellar granule layer morphology	0.001792	0.04326						GO: Biological Process	GO:0001934	positive regulation of protein phosphorylation	0.0003374	0.004401
GO: Biological Process	GO:0032319	regulation of Rho GTPase activity	0.002257	0.04342						GO: Cellular Component	GO:0005925	focal adhesion	0.0005376	0.004405
GO: Biological Process	GO:2001259	positive regulation of cation channel activity	0.002301	0.04373						GO: Biological Process	GO:0022617	extracellular matrix disassembly	0.0003489	0.004515
GO: Biological Process	GO:0097479	synaptic vesicle localization	0.00231	0.04373						GO: Biological Process	GO:0044711	single-organism biosynthetic process	0.0003499	0.004515
Mouse Phenotype	MP:0002834	decreased heart weight	0.001834	0.0438						GO: Biological Process	GO:0003158	endothelium development	0.000351	0.004515
GO: Biological Process	GO:0006140	regulation of nucleotide metabolic process	0.002356	0.04409						GO: Biological Process	GO:0030177	positive regulation of Wnt signaling pathway	0.000351	0.004515
GO: Biological Process	GO:0006887	exocytosis	0.002367	0.04409						GO: Biological Process	GO:0061458	reproductive system development	0.0003563	0.00456
Mouse Phenotype	MP:0004301	absent organ of Corti supporting cells	0.0019	0.04444						GO: Biological Process	GO:0048598	embryonic morphogenesis	0.0003571	0.00456
Mouse Phenotype	MP:0006110	ventricular fibrillation	0.0019	0.04444						GO: Biological Process	GO:0071774	response to fibroblast growth factor	0.0003583	0.00456
GO: Cellular Component	GO:0044306	neuron projection terminus	0.007863	0.04507						GO: Biological Process	GO:0035924	cellular response to vascular endothelial growth factor stimulus	0.0003649	0.004612
Pathway	576259	Circadian Repression of Expression by REV-ERBA	0.002098	0.0451						GO: Biological Process	GO:0014068	positive regulation of phosphatidylinositol 3-kinase signaling	0.0003649	0.004612
Pathway	187200	Nitric oxide stimulates guanylate cyclase	0.002098	0.0451						GO: Biological Process	GO:0045662	negative regulation of myoblast differentiation	0.0003692	0.004619
Pathway	645332	PI Metabolism	0.002173	0.0451						GO: Biological Process	GO:0072109	glomerular mesangium development	0.0003692	0.004619
Pathway	119563	Cation-coupled Chloride cotransporters	0.002339	0.0451						GO: Biological Process	GO:0030214	hyaluronan catabolic process	0.0003692	0.004619
Pathway	106044	Effects of PIP2 hydrolysis	0.002366	0.0451						GO: Biological Process	GO:0038096	Fc-gamma receptor signaling pathway involved in phagocytosis	0.0003726	0.00463
Pathway	576260	RORA Activates Circadian Expression	0.002366	0.0451						GO: Biological Process	GO:0002433	immune response-regulating cell surface receptor signaling pathway involved in phagocytosis	0.0003726	0.00463
GO: Molecular Function	GO:0005218	intracellular ligand-gated calcium channel activity	0.005587	0.0458						Pathway	138071	PDGFR-beta signaling pathway	8.049e-05	0.004723
GO: Molecular Function	GO:0008331	high voltage-gated calcium channel activity	0.005587	0.0458						GO: Biological Process	GO:0051960	regulation of nervous system development	0.0003834	0.004748
GO: Molecular Function	GO:0034595	phosphatidylinositol phosphate 5-phosphatase activity	0.005708	0.04614						GO: Biological Process	GO:0050654	chondroitin sulfate proteoglycan metabolic process	0.0003948	0.004861
GO: Biological Process	GO:0032320	positive regulation of Ras GTPase activity	0.002536	0.04688						GO: Biological Process	GO:0038094	Fc-gamma receptor signaling pathway	0.0003952	0.004861
GO: Biological Process	GO:0072659	protein localization to plasma membrane	0.002572	0.04717						Mouse Phenotype	MP:0000266	abnormal heart morphology	3.814e-05	0.005018
Human Phenotype	HP:0007979	Gaze-evoked horizontal nystagmus	0.001332	0.04758						GO: Biological Process	GO:0030279	negative regulation of ossification	0.0004102	0.005028
Human Phenotype	HP:0006855	Cerebellar vermis atrophy	0.001332	0.04758						GO: Cellular Component	GO:0070022	transforming growth factor beta receptor homodimeric complex	0.0006292	0.005033
GO: Biological Process	GO:0007009	plasma membrane organization	0.002641	0.04784						GO: Biological Process	GO:0010594	regulation of endothelial cell migration	0.0004189	0.005118
GO: Biological Process	GO:0000904	cell morphogenesis involved in differentiation	0.002655	0.04784						GO: Biological Process	GO:0007584	response to nutrient	0.000426	0.005187
GO: Biological Process	GO:0048167	regulation of synaptic plasticity	0.002669	0.04784						GO: Cellular Component	GO:0005938	cell cortex	0.0006683	0.005222
GO: Biological Process	GO:0030030	cell projection organization	0.002748	0.04831						GO: Cellular Component	GO:0005924	cell-substrate adherens junction	0.0006952	0.005253
GO: Biological Process	GO:0072488	ammonium transmembrane transport	0.002797	0.04831						GO: Cellular Component	GO:0005604	basement membrane	0.0007035	0.005253
GO: Biological Process	GO:0016082	synaptic vesicle priming	0.002797	0.04831						GO: Biological Process	GO:0060070	canonical Wnt signaling pathway	0.0004549	0.005521
GO: Biological Process	GO:0015696	ammonium transport	0.002797	0.04831						GO: Biological Process	GO:0034616	response to laminar fluid shear stress	0.000458	0.005522
GO: Biological Process	GO:0007185	transmembrane receptor protein tyrosine phosphatase signaling pathway	0.002797	0.04831						GO: Biological Process	GO:0050651	dermatan sulfate proteoglycan biosynthetic process	0.000458	0.005522
Mouse Phenotype	MP:0006325	impaired hearing	0.002088	0.04833						GO: Biological Process	GO:0043627	response to estrogen	0.0004603	0.005531
Mouse Phenotype	MP:0003360	abnormal depression-related behavior	0.002111	0.04837						Pathway	137977	Neurotrophic factor-mediated Trk receptor signaling	9.898e-05	0.005556
GO: Biological Process	GO:0070997	neuron death	0.002851	0.04888						GO: Biological Process	GO:0043549	regulation of kinase activity	0.0004708	0.005639
GO: Biological Process	GO:0007265	Ras protein signal transduction	0.002935	0.04996						GO: Biological Process	GO:0045935	positive regulation of nucleobase-containing compound metabolic process	0.0004784	0.005711
										GO: Biological Process	GO:0000165	MAPK cascade	0.0004818	0.005733
										GO: Biological Process	GO:0043542	endothelial cell migration	0.0004838	0.005738
										GO: Biological Process	GO:0001837	epithelial to mesenchymal transition	0.0004965	0.005832
										GO: Biological Process	GO:0001656	metanephros development	0.0004965	0.005832
										GO: Biological Process	GO:0002431	Fc receptor mediated stimulatory signaling pathway	0.0004965	0.005832
										Mouse Phenotype	MP:0006056	increased vascular endothelial cell number	4.627e-05	0.005853
										GO: Biological Process	GO:0032989	cellular component morphogenesis	0.0005001	0.005856
										GO: Cellular Component	GO:0043005	neuron projection	0.0008022	0.00586
										Pathway	82957	Arginine and proline metabolism	0.0001094	0.005886
										GO: Biological Process	GO:0016053	organic acid biosynthetic process	0.00051	0.005933
										GO: Biological Process	GO:0046394	carboxylic acid biosynthetic process	0.00051	0.005933
										GO: Cellular Component	GO:0030864	cortical actin cytoskeleton	0.0008312	0.005942
										GO: Biological Process	GO:0031667	response to nutrient levels	0.0005205	0.006036
										GO: Biological Process	GO:0006029	proteoglycan metabolic process	0.0005248	0.006048
										GO: Biological Process	GO:0050678	regulation of epithelial cell proliferation	0.0005248	0.006048
										GO: Biological Process	GO:0045665	negative regulation of neuron differentiation	0.000533	0.006122
										GO: Cellular Component	GO:0042641	actomyosin	0.0008952	0.006266
										GO: Biological Process	GO:0006935	chemotaxis	0.0005526	0.006328
										GO: Biological Process	GO:0060537	muscle tissue development	0.0005589	0.006347
										GO: Biological Process	GO:0072224	metanephric glomerulus development	0.0005594	0.006347
										GO: Biological Process	GO:0050655	dermatan sulfate proteoglycan metabolic process	0.0005594	0.006347
										GO: Biological Process	GO:0042330	taxis	0.0005621	0.006357
										GO: Biological Process	GO:0045859	regulation of protein kinase activity	0.0005654	0.006375
										GO: Molecular Function	GO:0050840	extracellular matrix binding	0.0001774	0.006378
										GO: Biological Process	GO:0007435	salivary gland morphogenesis	0.0005701	0.006392
										GO: Biological Process	GO:0003006	developmental process involved in reproduction	0.0005717	0.006392
										GO: Biological Process	GO:0001503	ossification	0.0005722	0.006392
										GO: Cellular Component	GO:0005783	endoplasmic reticulum	0.0009448	0.006479
										Pathway	106526	Neurotransmitter Clearance In The Synaptic Cleft	0.0001266	0.00654
										GO: Molecular Function	GO:0046982	protein heterodimerization activity	0.0001951	0.006663
										GO: Biological Process	GO:0060541	respiratory system development	0.0006097	0.006747
										GO: Biological Process	GO:0060284	regulation of cell development	0.0006125	0.006747
										GO: Biological Process	GO:0044093	positive regulation of molecular function	0.0006223	0.006747
										GO: Biological Process	GO:0060976	coronary vasculature development	0.0006321	0.006747
										GO: Biological Process	GO:0048742	regulation of skeletal muscle fiber development	0.0006321	0.006747
										GO: Biological Process	GO:0046533	negative regulation of photoreceptor cell differentiation	0.0006354	0.006747
										GO: Biological Process	GO:0070574	cadmium ion transmembrane transport	0.0006354	0.006747
										GO: Biological Process	GO:2000589	regulation of metanephric mesenchymal cell migration	0.0006354	0.006747
										GO: Biological Process	GO:0015691	cadmium ion transport	0.0006354	0.006747
										GO: Biological Process	GO:2000741	positive regulation of mesenchymal stem cell differentiation	0.0006354	0.006747
										GO: Biological Process	GO:0035788	cell migration involved in metanephros development	0.0006354	0.006747
										GO: Biological Process	GO:0060018	astrocyte fate commitment	0.0006354	0.006747
										GO: Biological Process	GO:0035789	metanephric mesenchymal cell migration	0.0006354	0.006747
										GO: Biological Process	GO:0072289	metanephric nephron tubule formation	0.0006354	0.006747
										GO: Biological Process	GO:0072197	ureter morphogenesis	0.0006354	0.006747
										GO: Biological Process	GO:0072262	metanephric glomerular mesangial cell proliferation involved in metanephros development	0.0006354	0.006747
										GO: Biological Process	GO:0042420	dopamine catabolic process	0.0006354	0.006747
										GO: Biological Process	GO:0007417	central nervous system development	0.0006392	0.006768
										GO: Biological Process	GO:0003007	heart morphogenesis	0.0006494	0.006827
										GO: Biological Process	GO:0030282	bone mineralization	0.0006504	0.006827
										GO: Biological Process	GO:0032355	response to estradiol	0.0006504	0.006827
										Pathway	198879	Delta-Notch Signaling Pathway	0.0001406	0.006979
										GO: Biological Process	GO:0051216	cartilage development	0.000667	0.006982
										GO: Cellular Component	GO:0035749	myelin sheath adaxonal region	0.001041	0.006998
										GO: Biological Process	GO:0043434	response to peptide hormone	0.0006724	0.007013
										GO: Biological Process	GO:0042136	neurotransmitter biosynthetic process	0.0006741	0.007013
										GO: Biological Process	GO:0010817	regulation of hormone levels	0.0006758	0.007013
										GO: Cellular Component	GO:0030175	filopodium	0.001077	0.007096
										GO: Biological Process	GO:0022414	reproductive process	0.000689	0.00713
										GO: Biological Process	GO:0072028	nephron morphogenesis	0.0006986	0.007197
										GO: Biological Process	GO:0030030	cell projection organization	0.0007008	0.007197
										GO: Biological Process	GO:0050776	regulation of immune response	0.0007014	0.007197
										GO: Biological Process	GO:0009064	glutamine family amino acid metabolic process	0.0007047	0.007211
										GO: Biological Process	GO:0006357	regulation of transcription from RNA polymerase II promoter	0.0007111	0.007256
										Mouse Phenotype	MP:0000288	abnormal pericardium morphology	5.963e-05	0.007264
										Pathway	106531	Metabolism of serotonin	0.0001818	0.007282
										Pathway	106530	Serotonin clearance from the synaptic cleft	0.0001818	0.007282
										Pathway	106529	Enzymatic degradation of Dopamine by monoamine oxidase	0.0001818	0.007282
										Pathway	142334	beta-alanine degradation I	0.0001818	0.007282
										Pathway	106528	Enzymatic degradation of dopamine by COMT	0.0001818	0.007282
										Pathway	P00005	Angiogenesis	0.0001848	0.007282
										Pathway	413399	GABA biosynthesis, eukaryotes, putrescine => GABA	0.0001881	0.007282
										Pathway	137940	Signaling events mediated by VEGFR1 and VEGFR2	0.0001918	0.007282
										GO: Biological Process	GO:1902533	positive regulation of intracellular signal transduction	0.0007283	0.007411
										GO: Biological Process	GO:0006955	immune response	0.0007367	0.007476
										GO: Biological Process	GO:0043491	protein kinase B signaling	0.0007453	0.007542
										GO: Biological Process	GO:0048011	neurotrophin TRK receptor signaling pathway	0.0007554	0.007623
										GO: Biological Process	GO:0007173	epidermal growth factor receptor signaling pathway	0.0007579	0.007627
										GO: Biological Process	GO:0060389	pathway-restricted SMAD protein phosphorylation	0.00077	0.007707
										GO: Biological Process	GO:0007431	salivary gland development	0.00077	0.007707
										GO: Biological Process	GO:0030879	mammary gland development	0.0007766	0.007751
										GO: Molecular Function	GO:0019901	protein kinase binding	0.0002483	0.007899
										GO: Molecular Function	GO:0019900	kinase binding	0.0002544	0.007899
										GO: Biological Process	GO:0014902	myotube differentiation	0.0007982	0.007929
										GO: Biological Process	GO:0085029	extracellular matrix assembly	0.0008028	0.007929
										GO: Biological Process	GO:0031532	actin cytoskeleton reorganization	0.0008046	0.007929
										GO: Biological Process	GO:0044706	multi-multicellular organism process	0.0008053	0.007929
										GO: Biological Process	GO:1902105	regulation of leukocyte differentiation	0.0008053	0.007929
										GO: Biological Process	GO:0051336	regulation of hydrolase activity	0.0008176	0.008
										GO: Biological Process	GO:0051254	positive regulation of RNA metabolic process	0.0008189	0.008
										GO: Biological Process	GO:0038179	neurotrophin signaling pathway	0.0008191	0.008
										GO: Biological Process	GO:0048839	inner ear development	0.0008233	0.00802
										GO: Molecular Function	GO:0008092	cytoskeletal protein binding	0.0002713	0.008057
										Pathway	198772	Angiogenesis	0.0002269	0.008179
										Pathway	138045	HIF-1-alpha transcription factor network	0.0002281	0.008179
										GO: Biological Process	GO:0030195	negative regulation of blood coagulation	0.0008464	0.00818
										GO: Biological Process	GO:1900047	negative regulation of hemostasis	0.0008464	0.00818
										GO: Biological Process	GO:0002011	morphogenesis of an epithelial sheet	0.0008464	0.00818
										GO: Biological Process	GO:0016049	cell growth	0.0008626	0.008314
										GO: Molecular Function	GO:0030898	actin-dependent ATPase activity	0.0003043	0.008316
										GO: Molecular Function	GO:0042802	identical protein binding	0.000322	0.008316
										GO: Molecular Function	GO:0016802	trialkylsulfonium hydrolase activity	0.0003287	0.008316
										GO: Molecular Function	GO:0004013	adenosylhomocysteinase activity	0.0003287	0.008316
										GO: Biological Process	GO:0006366	transcription from RNA polymerase II promoter	0.0008706	0.008369
										GO: Biological Process	GO:0060348	bone development	0.0008769	0.008405
										GO: Biological Process	GO:0038127	ERBB signaling pathway	0.0008808	0.008405
										GO: Biological Process	GO:0007229	integrin-mediated signaling pathway	0.0008812	0.008405
										GO: Biological Process	GO:0045893	positive regulation of transcription, DNA-templated	0.0008872	0.00844
										GO: Biological Process	GO:0002573	myeloid leukocyte differentiation	0.0009118	0.008635
										GO: Biological Process	GO:0072009	nephron epithelium development	0.0009148	0.008635
										GO: Biological Process	GO:0030512	negative regulation of transforming growth factor beta receptor signaling pathway	0.0009148	0.008635
										Pathway	198812	Endochondral Ossification	0.0002481	0.008658
										GO: Biological Process	GO:2000379	positive regulation of reactive oxygen species metabolic process	0.000928	0.008714
										GO: Biological Process	GO:0097028	dendritic cell differentiation	0.000928	0.008714
										GO: Biological Process	GO:0009084	glutamine family amino acid biosynthetic process	0.0009461	0.008861
										Mouse Phenotype	MP:0011497	abnormal glomerular capsule visceral layer morphology	7.85e-05	0.008902
										Mouse Phenotype	MP:0005326	abnormal podocyte morphology	7.85e-05	0.008902
										Pathway	187205	GP1b-IX-V activation signalling	0.0002661	0.009039
										GO: Cellular Component	GO:0005789	endoplasmic reticulum membrane	0.001409	0.009105
										GO: Cellular Component	GO:0097458	neuron part	0.001465	0.009286
										GO: Biological Process	GO:0016310	phosphorylation	0.001007	0.009404
										GO: Biological Process	GO:0022408	negative regulation of cell-cell adhesion	0.001015	0.009404
										GO: Biological Process	GO:0044273	sulfur compound catabolic process	0.001015	0.009404
										GO: Biological Process	GO:0050819	negative regulation of coagulation	0.001015	0.009404
										GO: Biological Process	GO:0000902	cell morphogenesis	0.001039	0.009404
										GO: Biological Process	GO:0002683	negative regulation of immune system process	0.001049	0.009404
										GO: Biological Process	GO:0051146	striated muscle cell differentiation	0.001049	0.009404
										GO: Biological Process	GO:0043408	regulation of MAPK cascade	0.001051	0.009404
										GO: Biological Process	GO:1903055	positive regulation of extracellular matrix organization	0.001052	0.009404
										GO: Biological Process	GO:0072103	glomerulus vasculature morphogenesis	0.001052	0.009404
										GO: Biological Process	GO:0072223	metanephric glomerular mesangium development	0.001052	0.009404
										GO: Biological Process	GO:0035787	cell migration involved in kidney development	0.001052	0.009404
										GO: Biological Process	GO:0002513	tolerance induction to self antigen	0.001052	0.009404
										GO: Biological Process	GO:0042424	catecholamine catabolic process	0.001052	0.009404
										GO: Biological Process	GO:0072104	glomerular capillary formation	0.001052	0.009404
										GO: Biological Process	GO:0006552	leucine catabolic process	0.001052	0.009404
										GO: Biological Process	GO:0019614	catechol-containing compound catabolic process	0.001052	0.009404
										GO: Biological Process	GO:0071670	smooth muscle cell chemotaxis	0.001052	0.009404
										GO: Biological Process	GO:1901701	cellular response to oxygen-containing compound	0.001053	0.009404
										Mouse Phenotype	MP:0001722	pale yolk sac	8.615e-05	0.009445
										GO: Cellular Component	GO:0005901	caveola	0.001521	0.009466
										GO: Cellular Component	GO:0030062	mitochondrial tricarboxylic acid cycle enzyme complex	0.001552	0.009478
										Mouse Phenotype	MP:0006207	embryonic lethality during organogenesis	9.033e-05	0.009584
										GO: Biological Process	GO:0010955	negative regulation of protein processing	0.001101	0.009793
										GO: Biological Process	GO:0030866	cortical actin cytoskeleton organization	0.001105	0.009793
										GO: Biological Process	GO:0072111	cell proliferation involved in kidney development	0.001105	0.009793
										GO: Biological Process	GO:0002521	leukocyte differentiation	0.00114	0.01008
										Pathway	P00047	PDGF signaling pathway	0.0003048	0.01009
										GO: Biological Process	GO:0001890	placenta development	0.001151	0.01015
										Pathway	137970	EGF receptor (ErbB1) signaling pathway	0.0003175	0.01025
										GO: Biological Process	GO:0045471	response to ethanol	0.00117	0.01028
										GO: Biological Process	GO:0048593	camera-type eye morphogenesis	0.00117	0.01028
										GO: Biological Process	GO:0035108	limb morphogenesis	0.001195	0.01044
										GO: Biological Process	GO:0035107	appendage morphogenesis	0.001195	0.01044
										Human Phenotype	HP:0002504	Calcification of the small brain vessels	1.675e-05	0.01056
										Human Phenotype	HP:0002461	Dense calcifications in the cerebellar dentate nucleus	1.675e-05	0.01056
										Mouse Phenotype	MP:0013658	abnormal myeloid cell morphology	0.0001052	0.01062
										Mouse Phenotype	MP:0005195	abnormal posterior eye segment morphology	0.0001075	0.01062
										Mouse Phenotype	MP:0003658	abnormal capillary morphology	0.0001124	0.01062
										Mouse Phenotype	MP:0010451	kidney microaneurysm	0.000113	0.01062
										GO: Biological Process	GO:0002064	epithelial cell development	0.001224	0.01067
										GO: Biological Process	GO:1901566	organonitrogen compound biosynthetic process	0.001232	0.01072
										GO: Cellular Component	GO:0042175	nuclear outer membrane-endoplasmic reticulum membrane network	0.001788	0.01073
										GO: Biological Process	GO:0060828	regulation of canonical Wnt signaling pathway	0.00124	0.01076
										Pathway	545354	noradrenaline and adrenaline degradation	0.0003622	0.01089
										Pathway	645310	Dermatan sulfate biosynthesis	0.0003622	0.01089
										Pathway	138010	Glypican 1 network	0.0003713	0.01089
										Pathway	645305	A tetrasaccharide linker sequence is required for GAG synthesis	0.0003713	0.01089
										GO: Biological Process	GO:0090190	positive regulation of branching involved in ureteric bud morphogenesis	0.001279	0.01107
										GO: Biological Process	GO:0014706	striated muscle tissue development	0.00131	0.0113
										GO: Biological Process	GO:0045446	endothelial cell differentiation	0.001313	0.0113
										GO: Biological Process	GO:0000904	cell morphogenesis involved in differentiation	0.001315	0.0113
										GO: Biological Process	GO:0031328	positive regulation of cellular biosynthetic process	0.001355	0.01162
										GO: Biological Process	GO:0030098	lymphocyte differentiation	0.001366	0.01168
										GO: Biological Process	GO:0003206	cardiac chamber morphogenesis	0.0014	0.01195
										GO: Biological Process	GO:1902680	positive regulation of RNA biosynthetic process	0.001408	0.01199
										GO: Cellular Component	GO:0044432	endoplasmic reticulum part	0.002059	0.01214
										GO: Biological Process	GO:0032103	positive regulation of response to external stimulus	0.001431	0.01216
										GO: Biological Process	GO:0007010	cytoskeleton organization	0.001461	0.01235
										GO: Biological Process	GO:0051896	regulation of protein kinase B signaling	0.001463	0.01235
										GO: Biological Process	GO:0007220	Notch receptor processing	0.001469	0.01235
										GO: Biological Process	GO:0043011	myeloid dendritic cell differentiation	0.001469	0.01235
										GO: Biological Process	GO:0048747	muscle fiber development	0.00147	0.01235
										GO: Biological Process	GO:0043406	positive regulation of MAP kinase activity	0.001476	0.01236
										GO: Biological Process	GO:0044283	small molecule biosynthetic process	0.001488	0.01244
										GO: Biological Process	GO:0001889	liver development	0.001527	0.01274
										GO: Biological Process	GO:0001754	eye photoreceptor cell differentiation	0.001537	0.01279
										GO: Biological Process	GO:0007182	common-partner SMAD protein phosphorylation	0.001567	0.01286
										GO: Biological Process	GO:1900125	regulation of hyaluronan biosynthetic process	0.001567	0.01286
										GO: Biological Process	GO:0038089	positive regulation of cell migration by vascular endothelial growth factor signaling pathway	0.001567	0.01286
										GO: Biological Process	GO:0046532	regulation of photoreceptor cell differentiation	0.001567	0.01286
										GO: Biological Process	GO:0061009	common bile duct development	0.001567	0.01286
										GO: Biological Process	GO:2000739	regulation of mesenchymal stem cell differentiation	0.001567	0.01286
										GO: Biological Process	GO:0071496	cellular response to external stimulus	0.001586	0.01299
										Mouse Phenotype	MP:0005592	abnormal vascular smooth muscle morphology	0.000145	0.01303
										Mouse Phenotype	MP:0010865	prenatal growth retardation	0.0001481	0.01303
										Mouse Phenotype	MP:0008246	abnormal leukocyte morphology	0.0001506	0.01303
										GO: Biological Process	GO:0045860	positive regulation of protein kinase activity	0.001602	0.01309
										GO: Molecular Function	GO:0005516	calmodulin binding	0.0005434	0.01325
										GO: Biological Process	GO:0002698	negative regulation of immune effector process	0.001641	0.01338
										GO: Biological Process	GO:0061008	hepaticobiliary system development	0.001663	0.01352
										GO: Biological Process	GO:0048745	smooth muscle tissue development	0.001677	0.01352
										GO: Biological Process	GO:0060384	innervation	0.001677	0.01352
										GO: Biological Process	GO:0072378	blood coagulation, fibrin clot formation	0.001677	0.01352
										GO: Biological Process	GO:0072132	mesenchyme morphogenesis	0.001677	0.01352
										GO: Molecular Function	GO:0005161	platelet-derived growth factor receptor binding	0.0005821	0.01371
										Pathway	413354	Leucine degradation, leucine => acetoacetate + acetyl-CoA	0.0004782	0.01372
										GO: Biological Process	GO:0050673	epithelial cell proliferation	0.001774	0.01428
										GO: Biological Process	GO:0010463	mesenchymal cell proliferation	0.00179	0.01434
										GO: Biological Process	GO:0070830	bicellular tight junction assembly	0.00179	0.01434
										Pathway	771577	Fcgamma receptor (FCGR) dependent phagocytosis	0.0005188	0.01434
										Pathway	SMP00127	Glucose-Alanine Cycle	0.0005333	0.01434
										Pathway	106527	Dopamine clearance from the synaptic cleft	0.0005333	0.01434
										GO: Cellular Component	GO:0072562	blood microparticle	0.002519	0.01447
										GO: Cellular Component	GO:0005902	microvillus	0.002542	0.01447
										GO: Biological Process	GO:1900046	regulation of hemostasis	0.001826	0.01455
										GO: Biological Process	GO:0030193	regulation of blood coagulation	0.001826	0.01455
										GO: Biological Process	GO:0009891	positive regulation of biosynthetic process	0.001828	0.01455
										GO: Biological Process	GO:0006520	cellular amino acid metabolic process	0.001853	0.01471
										Mouse Phenotype	MP:0001325	abnormal retina morphology	0.0001748	0.01474
										Mouse Phenotype	MP:0002699	abnormal vitreous body morphology	0.0001801	0.01481
										Mouse Phenotype	MP:0000716	abnormal immune system cell morphology	0.0001888	0.01482
										Mouse Phenotype	MP:0003231	abnormal placenta vasculature	0.0001892	0.01482
										GO: Biological Process	GO:0002764	immune response-regulating signaling pathway	0.001886	0.01494
										GO: Biological Process	GO:0048699	generation of neurons	0.001899	0.01494
										GO: Biological Process	GO:0030865	cortical cytoskeleton organization	0.001902	0.01494
										GO: Biological Process	GO:0043536	positive regulation of blood vessel endothelial cell migration	0.001902	0.01494
										GO: Biological Process	GO:0090189	regulation of branching involved in ureteric bud morphogenesis	0.001902	0.01494
										Pathway	82966	beta-Alanine metabolism	0.0005718	0.015
										Pathway	645308	Chondroitin sulfate/dermatan sulfate metabolism	0.0005837	0.015
										Pathway	PW:0000027	glutamate metabolic	0.0006156	0.015
										Pathway	105939	Notch-HLH transcription pathway	0.0006156	0.015
										Pathway	142387	valine degradation I	0.0006156	0.015
										Pathway	83089	Regulation of actin cytoskeleton	0.000633	0.01505
										Pathway	576266	Pre-NOTCH Transcription and Translation	0.0006529	0.01505
										Pathway	730311	Molecules associated with elastic fibres	0.0006529	0.01505
										Mouse Phenotype	MP:0001719	absent vitelline blood vessels	0.0001981	0.01515
										GO: Biological Process	GO:0006836	neurotransmitter transport	0.001961	0.01538
										Mouse Phenotype	MP:0002864	abnormal ocular fundus morphology	0.0002058	0.01538
										GO: Cellular Component	GO:0036477	somatodendritic compartment	0.002749	0.0154
										Pathway	106384	Signaling by PDGF	0.0006802	0.01541
										GO: Cellular Component	GO:0005759	mitochondrial matrix	0.002853	0.01548
										GO: Cellular Component	GO:0032433	filopodium tip	0.002857	0.01548
										Mouse Phenotype	MP:0011320	abnormal glomerular capillary morphology	0.0002126	0.01554
										GO: Biological Process	GO:0002237	response to molecule of bacterial origin	0.002053	0.01606
										GO: Biological Process	GO:0035272	exocrine system development	0.002071	0.01616
										GO: Biological Process	GO:0043085	positive regulation of catalytic activity	0.00208	0.0162
										GO: Biological Process	GO:1903034	regulation of response to wounding	0.002098	0.0163
										GO: Biological Process	GO:0071902	positive regulation of protein serine/threonine kinase activity	0.002105	0.01633
										GO: Biological Process	GO:0019827	stem cell maintenance	0.002126	0.01644
										GO: Biological Process	GO:2000377	regulation of reactive oxygen species metabolic process	0.002132	0.01644
										GO: Biological Process	GO:0030206	chondroitin sulfate biosynthetic process	0.002145	0.01644
										GO: Biological Process	GO:0032967	positive regulation of collagen biosynthetic process	0.002145	0.01644
										GO: Biological Process	GO:0051338	regulation of transferase activity	0.002168	0.01644
										GO: Biological Process	GO:0061439	kidney vasculature morphogenesis	0.002179	0.01644
										GO: Biological Process	GO:0060687	regulation of branching involved in prostate gland morphogenesis	0.002179	0.01644
										GO: Biological Process	GO:0006551	leucine metabolic process	0.002179	0.01644
										GO: Biological Process	GO:0061438	renal system vasculature morphogenesis	0.002179	0.01644
										GO: Biological Process	GO:0035791	platelet-derived growth factor receptor-beta signaling pathway	0.002179	0.01644
										GO: Biological Process	GO:0042908	xenobiotic transport	0.002179	0.01644
										GO: Biological Process	GO:0019336	phenol-containing compound catabolic process	0.002179	0.01644
										GO: Biological Process	GO:0006538	glutamate catabolic process	0.002179	0.01644
										GO: Biological Process	GO:0060411	cardiac septum morphogenesis	0.002222	0.01663
										GO: Biological Process	GO:0045861	negative regulation of proteolysis	0.002222	0.01663
										GO: Biological Process	GO:0050918	positive chemotaxis	0.002222	0.01663
										GO: Biological Process	GO:0048844	artery morphogenesis	0.002222	0.01663
										GO: Biological Process	GO:0048736	appendage development	0.002239	0.01668
										GO: Biological Process	GO:0060173	limb development	0.002239	0.01668
										GO: Biological Process	GO:0050818	regulation of coagulation	0.002242	0.01668
										GO: Cellular Component	GO:0044420	extracellular matrix component	0.003142	0.01676
										GO: Molecular Function	GO:1901681	sulfur compound binding	0.0007381	0.0168
										GO: Molecular Function	GO:0042803	protein homodimerization activity	0.0007765	0.01711
										GO: Biological Process	GO:0007160	cell-matrix adhesion	0.002312	0.01717
										GO: Molecular Function	GO:0048037	cofactor binding	0.0008158	0.01728
										GO: Molecular Function	GO:0050431	transforming growth factor beta binding	0.0008351	0.01728
										GO: Biological Process	GO:0072091	regulation of stem cell proliferation	0.002355	0.01745
										GO: Biological Process	GO:0014032	neural crest cell development	0.00238	0.01755
										GO: Biological Process	GO:0051145	smooth muscle cell differentiation	0.00238	0.01755
										GO: Biological Process	GO:0031214	biomineral tissue development	0.00239	0.01755
										GO: Biological Process	GO:0032101	regulation of response to external stimulus	0.002399	0.01755
										GO: Biological Process	GO:0010714	positive regulation of collagen metabolic process	0.002406	0.01755
										GO: Biological Process	GO:0010862	positive regulation of pathway-restricted SMAD protein phosphorylation	0.002406	0.01755
										GO: Biological Process	GO:0060445	branching involved in salivary gland morphogenesis	0.002406	0.01755
										GO: Biological Process	GO:0001504	neurotransmitter uptake	0.002406	0.01755
										GO: Biological Process	GO:0033674	positive regulation of kinase activity	0.002451	0.01784
										GO: Cellular Component	GO:0008305	integrin complex	0.003595	0.01803
										GO: Cellular Component	GO:0098636	protein complex involved in cell adhesion	0.003595	0.01803
										GO: Cellular Component	GO:0031254	cell trailing edge	0.003648	0.01803
										GO: Cellular Component	GO:0001931	uropod	0.003648	0.01803
										GO: Cellular Component	GO:0046581	intercellular canaliculus	0.003648	0.01803
										GO: Biological Process	GO:0018108	peptidyl-tyrosine phosphorylation	0.002486	0.01806
										GO: Biological Process	GO:0045321	leukocyte activation	0.0025	0.01812
										GO: Biological Process	GO:0030326	embryonic limb morphogenesis	0.00258	0.01863
										GO: Biological Process	GO:0035113	embryonic appendage morphogenesis	0.00258	0.01863
										GO: Biological Process	GO:0001936	regulation of endothelial cell proliferation	0.002595	0.01867
										GO: Biological Process	GO:0018212	peptidyl-tyrosine modification	0.002597	0.01867
										Pathway	101142	Alanine, aspartate and glutamate metabolism	0.0008391	0.01868
										GO: Cellular Component	GO:0001725	stress fiber	0.003869	0.01884
										Mouse Phenotype	MP:0011310	abnormal kidney capillary morphology	0.0002673	0.019
										Mouse Phenotype	MP:0002828	abnormal renal glomerular capsule morphology	0.0002716	0.019
										GO: Biological Process	GO:0006887	exocytosis	0.002653	0.01904
										GO: Biological Process	GO:0050767	regulation of neurogenesis	0.002674	0.01913
										GO: Biological Process	GO:0061217	regulation of mesonephros development	0.002687	0.01913
										GO: Biological Process	GO:0010799	regulation of peptidyl-threonine phosphorylation	0.002687	0.01913
										GO: Biological Process	GO:0072273	metanephric nephron morphogenesis	0.002687	0.01913
										GO: Biological Process	GO:0048741	skeletal muscle fiber development	0.00272	0.01933
										Human Phenotype	HP:0007352	Cerebellar calcifications	4.138e-05	0.01956
										GO: Biological Process	GO:0008217	regulation of blood pressure	0.002795	0.01983
										GO: Biological Process	GO:0072033	renal vesicle formation	0.002885	0.02015
										GO: Biological Process	GO:0043615	astrocyte cell migration	0.002885	0.02015
										GO: Biological Process	GO:0072497	mesenchymal stem cell differentiation	0.002885	0.02015
										GO: Biological Process	GO:0001955	blood vessel maturation	0.002885	0.02015
										GO: Biological Process	GO:0090520	sphingolipid mediated signaling pathway	0.002885	0.02015
										GO: Biological Process	GO:0060019	radial glial cell differentiation	0.002885	0.02015
										GO: Biological Process	GO:0072282	metanephric nephron tubule morphogenesis	0.002885	0.02015
										GO: Biological Process	GO:0072239	metanephric glomerulus vasculature development	0.002885	0.02015
										GO: Biological Process	GO:0060993	kidney morphogenesis	0.002902	0.02019
										GO: Biological Process	GO:0031100	organ regeneration	0.002902	0.02019
										GO: Biological Process	GO:0045637	regulation of myeloid cell differentiation	0.002972	0.02047
										GO: Biological Process	GO:0007565	female pregnancy	0.002972	0.02047
										GO: Biological Process	GO:0045444	fat cell differentiation	0.002972	0.02047
										GO: Biological Process	GO:0050650	chondroitin sulfate proteoglycan biosynthetic process	0.002986	0.02047
										GO: Biological Process	GO:0010718	positive regulation of epithelial to mesenchymal transition	0.002986	0.02047
										GO: Biological Process	GO:0090279	regulation of calcium ion import	0.002986	0.02047
										GO: Biological Process	GO:0072207	metanephric epithelium development	0.002986	0.02047
										GO: Biological Process	GO:0060977	coronary vasculature morphogenesis	0.002986	0.02047
										GO: Biological Process	GO:0031099	regeneration	0.002994	0.02048
										GO: Cellular Component	GO:0098590	plasma membrane region	0.004333	0.02053
										GO: Cellular Component	GO:0032432	actin filament bundle	0.004337	0.02053
										GO: Molecular Function	GO:0004713	protein tyrosine kinase activity	0.001027	0.02064
										Pathway	SMP00136	2-Hydroxyglutric Aciduria (D And L Form)	0.0009603	0.02066
										Pathway	PW:0000065	butanoate metabolic	0.0009603	0.02066
										GO: Biological Process	GO:0008593	regulation of Notch signaling pathway	0.003092	0.02107
										GO: Biological Process	GO:0043297	apical junction assembly	0.003092	0.02107
										GO: Biological Process	GO:0003205	cardiac chamber development	0.003104	0.02108
										GO: Biological Process	GO:0035270	endocrine system development	0.003104	0.02108
										GO: Molecular Function	GO:0017160	Ral GTPase binding	0.001081	0.02109
										GO: Cellular Component	GO:0045239	tricarboxylic acid cycle enzyme complex	0.004529	0.02114
										GO: Biological Process	GO:0038095	Fc-epsilon receptor signaling pathway	0.003158	0.02137
										GO: Biological Process	GO:0002429	immune response-activating cell surface receptor signaling pathway	0.003158	0.02137
										Pathway	169345	Notch signaling pathway	0.001056	0.02138
										Pathway	P02745	Glutamine glutamate conversion	0.001057	0.02138
										Pathway	PW:0000340	altered Notch signaling involving the main players	0.001057	0.02138
										Pathway	137956	HIF-2-alpha transcription factor network	0.00106	0.02138
										GO: Cellular Component	GO:0030016	myofibril	0.004722	0.02173
										Mouse Phenotype	MP:0004196	abnormal prenatal growth/weight/body size	0.0003294	0.02185
										Mouse Phenotype	MP:0002294	short gestation period	0.0003342	0.02185
										Mouse Phenotype	MP:0010720	absent sublingual duct	0.0003342	0.02185
										Mouse Phenotype	MP:0003410	abnormal artery development	0.0003387	0.02185
										GO: Cellular Component	GO:0030027	lamellipodium	0.00488	0.02216
										GO: Biological Process	GO:0010830	regulation of myotube differentiation	0.00329	0.02218
										GO: Biological Process	GO:0014904	myotube cell development	0.00329	0.02218
										GO: Biological Process	GO:0019048	modulation by virus of host morphology or physiology	0.003306	0.0222
										GO: Biological Process	GO:0040036	regulation of fibroblast growth factor receptor signaling pathway	0.003306	0.0222
										GO: Biological Process	GO:0030031	cell projection assembly	0.003315	0.02222
										GO: Biological Process	GO:0006790	sulfur compound metabolic process	0.003482	0.02327
										GO: Biological Process	GO:0055017	cardiac muscle tissue growth	0.003497	0.02327
										GO: Biological Process	GO:0002028	regulation of sodium ion transport	0.003497	0.02327
										GO: Biological Process	GO:0060840	artery development	0.003497	0.02327
										Mouse Phenotype	MP:0003396	abnormal embryonic hematopoiesis	0.0003692	0.02329
										Mouse Phenotype	MP:0004720	abnormal platelet morphology	0.0003788	0.02329
										Mouse Phenotype	MP:0008251	abnormal phagocyte morphology	0.0003824	0.02329
										GO: Biological Process	GO:0051591	response to cAMP	0.003576	0.02363
										GO: Biological Process	GO:0050921	positive regulation of chemotaxis	0.003576	0.02363
										GO: Biological Process	GO:0050866	negative regulation of cell activation	0.003578	0.02363
										GO: Biological Process	GO:0010810	regulation of cell-substrate adhesion	0.003578	0.02363
										Pathway	106385	Downstream signal transduction	0.00119	0.02364
										GO: Biological Process	GO:0007267	cell-cell signaling	0.003618	0.02386
										GO: Biological Process	GO:0003197	endocardial cushion development	0.003645	0.02395
										GO: Biological Process	GO:0072124	regulation of glomerular mesangial cell proliferation	0.003684	0.02395
										GO: Biological Process	GO:0072102	glomerulus morphogenesis	0.003684	0.02395
										GO: Biological Process	GO:0003177	pulmonary valve development	0.003684	0.02395
										GO: Biological Process	GO:2000737	negative regulation of stem cell differentiation	0.003684	0.02395
										GO: Biological Process	GO:0051589	negative regulation of neurotransmitter transport	0.003684	0.02395
										GO: Biological Process	GO:2000810	regulation of bicellular tight junction assembly	0.003684	0.02395
										GO: Biological Process	GO:0003184	pulmonary valve morphogenesis	0.003684	0.02395
										GO: Biological Process	GO:0090263	positive regulation of canonical Wnt signaling pathway	0.003713	0.02409
										Mouse Phenotype	MP:0006126	abnormal outflow tract development	0.0004063	0.0243
										Mouse Phenotype	MP:0002088	abnormal embryonic growth/weight/body size	0.0004212	0.0244
										Mouse Phenotype	MP:0001286	abnormal eye development	0.0004229	0.0244
										Mouse Phenotype	MP:0005164	abnormal response to injury	0.0004306	0.02442
										GO: Biological Process	GO:0042592	homeostatic process	0.003781	0.02449
										GO: Biological Process	GO:0043207	response to external biotic stimulus	0.003827	0.0247
										GO: Biological Process	GO:0051707	response to other organism	0.003827	0.0247
										GO: Biological Process	GO:0009612	response to mechanical stimulus	0.003878	0.02498
										Mouse Phenotype	MP:0013659	abnormal erythroid lineage cell morphology	0.0004532	0.02499
										Mouse Phenotype	MP:0004439	absent Meckel's cartilage	0.0004559	0.02499
										GO: Biological Process	GO:0010557	positive regulation of macromolecule biosynthetic process	0.003887	0.025
										GO: Biological Process	GO:0014033	neural crest cell differentiation	0.003937	0.02523
										GO: Biological Process	GO:0046530	photoreceptor cell differentiation	0.003937	0.02523
										GO: Biological Process	GO:0031399	regulation of protein modification process	0.00395	0.02527
										GO: Biological Process	GO:0014911	positive regulation of smooth muscle cell migration	0.004005	0.02553
										GO: Biological Process	GO:0001773	myeloid dendritic cell activation	0.004005	0.02553
										GO: Biological Process	GO:0034504	protein localization to nucleus	0.004051	0.02578
										Pathway	169350	Signaling events mediated by TCPTP	0.001318	0.02579
										GO: Biological Process	GO:0003008	system process	0.004136	0.02626
										GO: Biological Process	GO:0002684	positive regulation of immune system process	0.004141	0.02626
										GO: Cellular Component	GO:0005923	bicellular tight junction	0.005939	0.02626
										GO: Cellular Component	GO:0070160	occluding junction	0.005939	0.02626
										Mouse Phenotype	MP:0001622	abnormal vasculogenesis	0.0004994	0.02626
										Mouse Phenotype	MP:0011655	abnormal systemic artery morphology	0.0004999	0.02626
										Mouse Phenotype	MP:0000272	abnormal aorta morphology	0.000503	0.02626
										GO: Biological Process	GO:0034109	homotypic cell-cell adhesion	0.00417	0.02635
										GO: Biological Process	GO:0048645	organ formation	0.00417	0.02635
										GO: Biological Process	GO:0010035	response to inorganic substance	0.004184	0.02635
										GO: Biological Process	GO:0023061	signal release	0.004184	0.02635
										GO: Biological Process	GO:0090092	regulation of transmembrane receptor protein serine/threonine kinase signaling pathway	0.004222	0.02654
										GO: Biological Process	GO:0014074	response to purine-containing compound	0.004242	0.02658
										GO: Biological Process	GO:0090002	establishment of protein localization to plasma membrane	0.004243	0.02658
										Pathway	106173	Amino acid synthesis and interconversion (transamination)	0.001407	0.02672
										Pathway	PW:0000071	valine, leucine and isoleucine degradation	0.001407	0.02672
										Pathway	83106	Colorectal cancer	0.001429	0.02673
										Pathway	M19358	Signaling of Hepatocyte Growth Factor Receptor	0.001463	0.02698
										GO: Biological Process	GO:0060740	prostate gland epithelium morphogenesis	0.004386	0.02739
										GO: Biological Process	GO:0032965	regulation of collagen biosynthetic process	0.004386	0.02739
										GO: Biological Process	GO:0048641	regulation of skeletal muscle tissue development	0.004413	0.02746
										GO: Biological Process	GO:0001658	branching involved in ureteric bud morphogenesis	0.004413	0.02746
										GO: Biological Process	GO:0017015	regulation of transforming growth factor beta receptor signaling pathway	0.004422	0.02746
										GO: Biological Process	GO:0009166	nucleotide catabolic process	0.004428	0.02746
										Pathway	106459	NGF signalling via TRKA from the plasma membrane	0.001541	0.02802
										GO: Biological Process	GO:0060973	cell migration involved in heart development	0.004573	0.02817
										GO: Biological Process	GO:0010544	negative regulation of platelet activation	0.004573	0.02817
										GO: Biological Process	GO:0070102	interleukin-6-mediated signaling pathway	0.004573	0.02817
										GO: Biological Process	GO:0032836	glomerular basement membrane development	0.004573	0.02817
										Pathway	198845	Insulin Signaling	0.001576	0.02826
										GO: Biological Process	GO:0042493	response to drug	0.004654	0.02862
										Pathway	PW:0000286	integrin signaling	0.001618	0.02862
										Pathway	106179	Branched-chain amino acid catabolism	0.001672	0.02878
										Pathway	P04372	5-Hydroxytryptamine degredation	0.001672	0.02878
										GO: Biological Process	GO:0032496	response to lipopolysaccharide	0.0047	0.02886
										GO: Cellular Component	GO:0043292	contractile fiber	0.006624	0.0289
										GO: Biological Process	GO:0051056	regulation of small GTPase mediated signal transduction	0.004722	0.02894
										GO: Biological Process	GO:0019439	aromatic compound catabolic process	0.00473	0.02894
										GO: Molecular Function	GO:0000062	fatty-acyl-CoA binding	0.001528	0.02899
										GO: Biological Process	GO:0006812	cation transport	0.004776	0.02912
										GO: Biological Process	GO:0030501	positive regulation of bone mineralization	0.004788	0.02912
										GO: Biological Process	GO:0001657	ureteric bud development	0.004798	0.02912
										GO: Biological Process	GO:0001935	endothelial cell proliferation	0.004798	0.02912
										GO: Biological Process	GO:1901292	nucleoside phosphate catabolic process	0.004799	0.02912
										Human Phenotype	HP:0009145	Abnormality of cerebral artery	7.706e-05	0.02915
										Mouse Phenotype	MP:0008247	abnormal mononuclear cell morphology	0.0005709	0.02934
										GO: Cellular Component	GO:0005794	Golgi apparatus	0.006813	0.02935
										GO: Biological Process	GO:0030324	lung development	0.004846	0.02936
										Pathway	PW:0000206	transforming growth factor-beta signaling	0.001746	0.02966
										GO: Molecular Function	GO:0042910	xenobiotic transporter activity	0.00161	0.02971
										GO: Biological Process	GO:0001938	positive regulation of endothelial cell proliferation	0.004926	0.02979
										GO: Biological Process	GO:0072164	mesonephric tubule development	0.004994	0.03006
										GO: Biological Process	GO:0072163	mesonephric epithelium development	0.004994	0.03006
										GO: Biological Process	GO:0055002	striated muscle cell development	0.004994	0.03006
										GO: Biological Process	GO:0031401	positive regulation of protein modification process	0.005079	0.03049
										GO: Biological Process	GO:0051130	positive regulation of cellular component organization	0.005084	0.03049
										Mouse Phenotype	MP:0001711	abnormal placenta morphology	0.0006078	0.03075
										Pathway	P00034	Integrin signalling pathway	0.001838	0.03081
										Mouse Phenotype	MP:0002792	abnormal retinal vasculature morphology	0.0006192	0.03086
										GO: Biological Process	GO:0032268	regulation of cellular protein metabolic process	0.005195	0.03091
										GO: Biological Process	GO:2000648	positive regulation of stem cell proliferation	0.005197	0.03091
										GO: Biological Process	GO:0060419	heart growth	0.005197	0.03091
										GO: Biological Process	GO:0010863	positive regulation of phospholipase C activity	0.005197	0.03091
										GO: Biological Process	GO:0044087	regulation of cellular component biogenesis	0.005199	0.03091
										GO: Biological Process	GO:0060512	prostate gland morphogenesis	0.005212	0.03091
										GO: Biological Process	GO:0003338	metanephros morphogenesis	0.005212	0.03091
										Mouse Phenotype	MP:0005197	abnormal uvea morphology	0.0006421	0.03108
										Mouse Phenotype	MP:0010096	abnormal incisor color	0.0006426	0.03108
										Pathway	83108	Pancreatic cancer	0.001891	0.03115
										Pathway	477132	Cell-Cell communication	0.001906	0.03115
										GO: Molecular Function	GO:0008483	transaminase activity	0.001744	0.03134
										Pathway	MAP00650_Butanoate_metabolism	MAP00650 Butanoate metabolism	0.001966	0.03134
										Pathway	138021	Paxillin-dependent events mediated by a4b1	0.001966	0.03134
										Pathway	685534	PI3K/AKT Signaling in Cancer	0.002132	0.03145
										Pathway	530737	PI3K events in ERBB2 signaling	0.002132	0.03145
										Pathway	530743	PI3K events in ERBB4 signaling	0.002132	0.03145
										Pathway	160961	PI-3K cascade	0.002132	0.03145
										Pathway	198816	Integrin-mediated cell adhesion	0.002132	0.03145
										Pathway	366239	PIP3 activates AKT signaling	0.002132	0.03145
										Pathway	730310	Elastic fibre formation	0.002152	0.03145
										Pathway	83071	Tight junction	0.002168	0.03145
										GO: Biological Process	GO:0006814	sodium ion transport	0.005393	0.03188
										GO: Biological Process	GO:0030323	respiratory tube development	0.005393	0.03188
										Pathway	MAP00640_Propanoate_metabolism	MAP00640 Propanoate metabolism	0.002291	0.03217
										Pathway	MAP00251_Glutamate_metabolism	MAP00251 Glutamate metabolism	0.002291	0.03217
										Pathway	645274	Signaling by FGFR in disease	0.002293	0.03217
										GO: Biological Process	GO:0043534	blood vessel endothelial cell migration	0.005478	0.03233
										GO: Biological Process	GO:0072173	metanephric tubule morphogenesis	0.005552	0.03249
										GO: Biological Process	GO:2001054	negative regulation of mesenchymal cell apoptotic process	0.005552	0.03249
										GO: Biological Process	GO:0090184	positive regulation of kidney development	0.005552	0.03249
										GO: Biological Process	GO:0061314	Notch signaling involved in heart development	0.005552	0.03249
										GO: Biological Process	GO:0008354	germ cell migration	0.005552	0.03249
										GO: Biological Process	GO:0050900	leukocyte migration	0.005558	0.03249
										Pathway	672460	Neural Crest Differentiation	0.002359	0.03275
										GO: Biological Process	GO:0070169	positive regulation of biomineral tissue development	0.005657	0.03291
										GO: Biological Process	GO:0010712	regulation of collagen metabolic process	0.005657	0.03291
										GO: Biological Process	GO:0044253	positive regulation of multicellular organismal metabolic process	0.005657	0.03291
										Pathway	692234	PI3K-Akt signaling pathway	0.002401	0.03297
										GO: Biological Process	GO:0006811	ion transport	0.005702	0.03311
										GO: Biological Process	GO:1900274	regulation of phospholipase C activity	0.005768	0.03345
										GO: Biological Process	GO:0030182	neuron differentiation	0.005814	0.03362
										GO: Biological Process	GO:0001823	mesonephros development	0.005835	0.03362
										GO: Biological Process	GO:0090101	negative regulation of transmembrane receptor protein serine/threonine kinase signaling pathway	0.005835	0.03362
										GO: Biological Process	GO:0042552	myelination	0.005835	0.03362
										Pathway	106474	PI3K/AKT activation	0.002479	0.03369
										Pathway	106337	Signaling by EGFR	0.002551	0.03371
										Pathway	477120	Signaling by SCF-KIT	0.002561	0.03371
										Pathway	576267	Pre-NOTCH Processing in the Endoplasmic Reticulum	0.002596	0.03371
										Pathway	106341	GAB1 signalosome	0.002604	0.03371
										Pathway	83114	Melanoma	0.002611	0.03371
										Pathway	645309	Chondroitin sulfate biosynthesis	0.002646	0.03382
										GO: Biological Process	GO:0009607	response to biotic stimulus	0.0059	0.03394
										GO: Biological Process	GO:0040008	regulation of growth	0.005981	0.03433
										GO: Biological Process	GO:0030217	T cell differentiation	0.005986	0.03433
										Pathway	530768	Signaling by EGFR in Cancer	0.002736	0.03463
										GO: Biological Process	GO:0051817	modification of morphology or physiology of other organism involved in symbiotic interaction	0.006069	0.0347
										GO: Biological Process	GO:0060675	ureteric bud morphogenesis	0.006069	0.0347
										Pathway	193146	Bile secretion	0.002776	0.03479
										GO: Biological Process	GO:0060341	regulation of cellular localization	0.00611	0.0348
										GO: Biological Process	GO:0002053	positive regulation of mesenchymal cell proliferation	0.006125	0.0348
										GO: Biological Process	GO:0060393	regulation of pathway-restricted SMAD protein phosphorylation	0.006125	0.0348
										GO: Biological Process	GO:0050873	brown fat cell differentiation	0.006125	0.0348
										Pathway	523016	Transcriptional misregulation in cancer	0.002832	0.03516
										Pathway	373901	HTLV-I infection	0.002865	0.03523
										GO: Biological Process	GO:0008652	cellular amino acid biosynthetic process	0.006291	0.03568
										GO: Biological Process	GO:0010605	negative regulation of macromolecule metabolic process	0.006318	0.03574
										GO: Biological Process	GO:0008015	blood circulation	0.006321	0.03574
										Pathway	790012	Biosynthesis of amino acids	0.002949	0.03591
										Mouse Phenotype	MP:0002081	perinatal lethality	0.0007554	0.03601
										GO: Biological Process	GO:0003279	cardiac septum development	0.00638	0.03602
										Mouse Phenotype	MP:0002060	abnormal skin morphology	0.0007753	0.03643
										Pathway	645275	Signaling by FGFR mutants	0.003038	0.03666
										GO: Biological Process	GO:0008366	axon ensheathment	0.006528	0.03671
										GO: Biological Process	GO:0007272	ensheathment of neurons	0.006528	0.03671
										GO: Biological Process	GO:0003013	circulatory system process	0.006532	0.03671
										GO: Biological Process	GO:0010935	regulation of macrophage cytokine production	0.006617	0.03713
										GO: Molecular Function	GO:0016769	transferase activity, transferring nitrogenous groups	0.00223	0.03715
										GO: Molecular Function	GO:0017112	Rab guanyl-nucleotide exchange factor activity	0.00223	0.03715
										GO: Molecular Function	GO:0043548	phosphatidylinositol 3-kinase binding	0.00223	0.03715
										GO: Biological Process	GO:1901361	organic cyclic compound catabolic process	0.006687	0.03746
										GO: Biological Process	GO:0018107	peptidyl-threonine phosphorylation	0.006702	0.03749
										GO: Cellular Component	GO:0044433	cytoplasmic vesicle part	0.008867	0.03771
										Mouse Phenotype	MP:0010771	integument phenotype	0.000817	0.03785
										Mouse Phenotype	MP:0002066	abnormal motor capabilities/coordination/movement	0.0008287	0.03786
										Mouse Phenotype	MP:0008250	abnormal myeloid leukocyte morphology	0.0008524	0.0379
										Mouse Phenotype	MP:0001785	edema	0.0008531	0.0379
										Mouse Phenotype	MP:0013129	abnormal tooth color	0.0008719	0.0379
										Mouse Phenotype	MP:0011180	abnormal hematopoietic cell number	0.0008757	0.0379
										GO: Biological Process	GO:0051248	negative regulation of protein metabolic process	0.00684	0.0382
										GO: Molecular Function	GO:0008134	transcription factor binding	0.002362	0.03841
										Mouse Phenotype	MP:0013657	abnormal blood cell morphology	0.0009033	0.03844
										Mouse Phenotype	MP:0002745	abnormal atrioventricular valve morphology	0.0009418	0.03844
										Mouse Phenotype	MP:0005083	abnormal biliary tract morphology	0.0009418	0.03844
										Mouse Phenotype	MP:0010435	abnormal heart atrium and ventricle connection	0.0009418	0.03844
										Mouse Phenotype	MP:0002169	no abnormal phenotype detected	0.0009466	0.03844
										GO: Biological Process	GO:0019216	regulation of lipid metabolic process	0.006913	0.03856
										GO: Cellular Component	GO:0031253	cell projection membrane	0.009199	0.03863
										Pathway	160957	Downstream signaling of activated FGFR	0.003249	0.03865
										Pathway	198891	Notch Signaling Pathway	0.003293	0.03865
										Pathway	137999	Integrins in angiogenesis	0.003293	0.03865
										GO: Biological Process	GO:0030073	insulin secretion	0.006965	0.03878
										GO: Biological Process	GO:0034284	response to monosaccharide	0.006987	0.03885
										GO: Cellular Component	GO:0031674	I band	0.009376	0.03889
										GO: Biological Process	GO:0045892	negative regulation of transcription, DNA-templated	0.007008	0.03891
										GO: Biological Process	GO:0035265	organ growth	0.00702	0.03892
										Mouse Phenotype	MP:0003824	decreased left ventricle developed pressure	0.0009726	0.03895
										Mouse Phenotype	MP:0002873	normal phenotype	0.0009852	0.03895
										Mouse Phenotype	MP:0001784	abnormal fluid regulation	0.0009949	0.03895
										GO: Cellular Component	GO:0044437	vacuolar part	0.009557	0.03916
										GO: Biological Process	GO:0019637	organophosphate metabolic process	0.007088	0.03923
										GO: Biological Process	GO:0006509	membrane protein ectodomain proteolysis	0.007128	0.03927
										GO: Biological Process	GO:0032964	collagen biosynthetic process	0.007128	0.03927
										GO: Biological Process	GO:0000768	syncytium formation by plasma membrane fusion	0.007128	0.03927
										Mouse Phenotype	MP:0004003	abnormal vascular endothelial cell physiology	0.001022	0.03954
										GO: Biological Process	GO:0055001	muscle cell development	0.007193	0.03957
										Mouse Phenotype	MP:0013662	decreased myeloid cell number	0.001041	0.0398
										GO: Cellular Component	GO:0043296	apical junction complex	0.01	0.03988
										GO: Cellular Component	GO:0044297	cell body	0.01005	0.03988
										GO: Cellular Component	GO:0030017	sarcomere	0.01033	0.03988
										GO: Cellular Component	GO:0034676	integrin alpha6-beta4 complex	0.01045	0.03988
										GO: Cellular Component	GO:0045160	myosin I complex	0.01045	0.03988
										GO: Cellular Component	GO:0032144	4-aminobutyrate transaminase complex	0.01045	0.03988
										GO: Biological Process	GO:0034101	erythrocyte homeostasis	0.007276	0.03991
										GO: Biological Process	GO:0042476	odontogenesis	0.007276	0.03991
										Pathway	M11420	CTCF: First Multivalent Nuclear Factor	0.003455	0.0401
										Pathway	PW:0000614	altered transforming growth factor-beta Smad dependent signaling	0.003603	0.0401
										Pathway	142324	dopamine degradation	0.003603	0.0401
										Pathway	PW:0000036	nitrogen metabolic	0.003603	0.0401
										Pathway	SMP00007	Beta-Alanine Metabolism	0.003603	0.0401
										Pathway	545341	phenylalanine degradation IV	0.003603	0.0401
										Pathway	198874	Regulation of Actin Cytoskeleton	0.003643	0.04019
										GO: Biological Process	GO:0044702	single organism reproductive process	0.007448	0.04079
										GO: Cellular Component	GO:0000323	lytic vacuole	0.01099	0.04105
										GO: Cellular Component	GO:0005764	lysosome	0.01099	0.04105
										GO: Cellular Component	GO:0043025	neuronal cell body	0.01115	0.04119
										GO: Biological Process	GO:0048520	positive regulation of behavior	0.007539	0.04123
										Pathway	576265	Pre-NOTCH Expression and Processing	0.003846	0.04138
										Pathway	83062	Notch signaling pathway	0.003846	0.04138
										Pathway	137917	Angiopoietin receptor Tie2-mediated signaling	0.003846	0.04138
										Pathway	161025	Smooth Muscle Contraction	0.00391	0.04138
										Pathway	114227	Dorso-ventral axis formation	0.00391	0.04138
										GO: Biological Process	GO:0043410	positive regulation of MAPK cascade	0.007639	0.04171
										GO: Biological Process	GO:0044003	modification by symbiont of host morphology or physiology	0.007664	0.04176
										GO: Biological Process	GO:0009617	response to bacterium	0.007671	0.04176
										GO: Biological Process	GO:0007420	brain development	0.007694	0.04178
										GO: Biological Process	GO:0061180	mammary gland epithelium development	0.00773	0.04178
										GO: Biological Process	GO:2000573	positive regulation of DNA biosynthetic process	0.007767	0.04178
										GO: Biological Process	GO:0030213	hyaluronan biosynthetic process	0.007767	0.04178
										GO: Biological Process	GO:1901722	regulation of cell proliferation involved in kidney development	0.007767	0.04178
										GO: Biological Process	GO:0051497	negative regulation of stress fiber assembly	0.007767	0.04178
										GO: Biological Process	GO:0043171	peptide catabolic process	0.007767	0.04178
										GO: Biological Process	GO:0010934	macrophage cytokine production	0.007767	0.04178
										Mouse Phenotype	MP:0002100	abnormal tooth morphology	0.001123	0.04192
										Mouse Phenotype	MP:0005048	thrombosis	0.001126	0.04192
										Mouse Phenotype	MP:0004083	polysyndactyly	0.001147	0.04192
										Mouse Phenotype	MP:0011441	decreased kidney cell proliferation	0.001147	0.04192
										Mouse Phenotype	MP:0002080	prenatal lethality	0.001164	0.04206
										GO: Biological Process	GO:0051049	regulation of transport	0.007851	0.04218
										GO: Biological Process	GO:0009894	regulation of catabolic process	0.007981	0.04281
										Mouse Phenotype	MP:0000516	abnormal renal/urinary system morphology	0.001199	0.04287
										GO: Biological Process	GO:0046434	organophosphate catabolic process	0.008043	0.04308
										GO: Biological Process	GO:2000027	regulation of organ morphogenesis	0.008061	0.04311
										GO: Biological Process	GO:0071901	negative regulation of protein serine/threonine kinase activity	0.008083	0.04311
										GO: Biological Process	GO:0007162	negative regulation of cell adhesion	0.008083	0.04311
										GO: Biological Process	GO:0018210	peptidyl-threonine modification	0.008095	0.04311
										GO: Biological Process	GO:0051148	negative regulation of muscle cell differentiation	0.008223	0.0436
										GO: Biological Process	GO:0001885	endothelial cell development	0.008223	0.0436
										GO: Biological Process	GO:0031128	developmental induction	0.008223	0.0436
										Mouse Phenotype	MP:0010832	lethality during fetal growth through weaning	0.001246	0.04361
										Mouse Phenotype	MP:0003920	abnormal heart right ventricle morphology	0.001258	0.04361
										Mouse Phenotype	MP:0002689	abnormal molar morphology	0.00126	0.04361
										GO: Biological Process	GO:0030001	metal ion transport	0.008319	0.04404
										GO: Biological Process	GO:0048705	skeletal system morphogenesis	0.008448	0.04466
										GO: Biological Process	GO:1902679	negative regulation of RNA biosynthetic process	0.008597	0.04538
										Pathway	672458	Signaling Pathways in Glioblastoma	0.00438	0.04545
										Pathway	161066	Metal ion SLC transporters	0.0044	0.04545
										Pathway	138054	Nectin adhesion pathway	0.0044	0.04545
										GO: Biological Process	GO:0046649	lymphocyte activation	0.008731	0.04602
										GO: Biological Process	GO:0019226	transmission of nerve impulse	0.00876	0.04611
										GO: Biological Process	GO:0006820	anion transport	0.008804	0.04615
										GO: Biological Process	GO:0045168	cell-cell signaling involved in cell fate commitment	0.008805	0.04615
										GO: Biological Process	GO:0006949	syncytium formation	0.008805	0.04615
										GO: Biological Process	GO:0051897	positive regulation of protein kinase B signaling	0.008857	0.04636
										GO: Biological Process	GO:0032970	regulation of actin filament-based process	0.008896	0.04643
										GO: Biological Process	GO:0006979	response to oxidative stress	0.008994	0.04643
										GO: Biological Process	GO:2000738	positive regulation of stem cell differentiation	0.009	0.04643
										GO: Biological Process	GO:0072079	nephron tubule formation	0.009	0.04643
										GO: Biological Process	GO:0072189	ureter development	0.009	0.04643
										GO: Biological Process	GO:0060947	cardiac vascular smooth muscle cell differentiation	0.009	0.04643
										GO: Biological Process	GO:2001053	regulation of mesenchymal cell apoptotic process	0.009	0.04643
										GO: Biological Process	GO:0042789	mRNA transcription from RNA polymerase II promoter	0.009	0.04643
										GO: Biological Process	GO:0097152	mesenchymal cell apoptotic process	0.009	0.04643
										GO: Biological Process	GO:0090192	regulation of glomerulus development	0.009	0.04643
										GO: Biological Process	GO:0015833	peptide transport	0.009079	0.04678
										Pathway	771579	Regulation of actin dynamics for phagocytic cup formation	0.004618	0.04732
										GO: Biological Process	GO:0090100	positive regulation of transmembrane receptor protein serine/threonine kinase signaling pathway	0.009256	0.04751
										GO: Biological Process	GO:0045639	positive regulation of myeloid cell differentiation	0.009256	0.04751
										GO: Biological Process	GO:0071705	nitrogen compound transport	0.009261	0.04751
										Pathway	PW:0000324	altered Notch signaling	0.004761	0.04756
										Pathway	SMP00009	Ammonia Recycling	0.004761	0.04756
										Pathway	698758	Glial Cell Differentiation	0.004761	0.04756
										Pathway	198880	Complement and Coagulation Cascades	0.004789	0.04756
										Mouse Phenotype	MP:0005508	abnormal skeleton morphology	0.001394	0.04777
										Mouse Phenotype	MP:0003984	embryonic growth retardation	0.001409	0.04778
										GO: Biological Process	GO:0010464	regulation of mesenchymal cell proliferation	0.009411	0.04815
										GO: Biological Process	GO:0060038	cardiac muscle cell proliferation	0.009411	0.04815
										Pathway	PW:0000490	transforming growth factor-beta Smad dependent signaling	0.004926	0.04826
										Pathway	106439	Signalling by NGF	0.004935	0.04826
										GO: Biological Process	GO:0034613	cellular protein localization	0.009543	0.04861
										GO: Biological Process	GO:0045664	regulation of neuron differentiation	0.009663	0.04861
										GO: Biological Process	GO:0010518	positive regulation of phospholipase activity	0.009665	0.04861
										GO: Biological Process	GO:0048709	oligodendrocyte differentiation	0.009665	0.04861
										GO: Biological Process	GO:0035249	synaptic transmission, glutamatergic	0.009665	0.04861
										GO: Biological Process	GO:0033273	response to vitamin	0.009665	0.04861
										GO: Biological Process	GO:0006913	nucleocytoplasmic transport	0.009814	0.04861
										GO: Biological Process	GO:0051347	positive regulation of transferase activity	0.00996	0.04861
										GO: Biological Process	GO:0001933	negative regulation of protein phosphorylation	0.01003	0.04861
										GO: Biological Process	GO:0070727	cellular macromolecule localization	0.01006	0.04861
										GO: Biological Process	GO:0042475	odontogenesis of dentin-containing tooth	0.01009	0.04861
										GO: Biological Process	GO:0009100	glycoprotein metabolic process	0.01014	0.04861
										GO: Biological Process	GO:0060442	branching involved in prostate gland morphogenesis	0.01031	0.04861
										GO: Biological Process	GO:0072075	metanephric mesenchyme development	0.01031	0.04861
										GO: Biological Process	GO:0032331	negative regulation of chondrocyte differentiation	0.01031	0.04861
										GO: Biological Process	GO:0040037	negative regulation of fibroblast growth factor receptor signaling pathway	0.01031	0.04861
										GO: Biological Process	GO:0009068	aspartate family amino acid catabolic process	0.01031	0.04861
										GO: Biological Process	GO:0021781	glial cell fate commitment	0.01031	0.04861
										GO: Biological Process	GO:0043649	dicarboxylic acid catabolic process	0.01031	0.04861
										GO: Biological Process	GO:0007264	small GTPase mediated signal transduction	0.0104	0.04861
										GO: Biological Process	GO:0050668	positive regulation of homocysteine metabolic process	0.0105	0.04861
										GO: Biological Process	GO:0097168	mesenchymal stem cell proliferation	0.0105	0.04861
										GO: Biological Process	GO:0051780	behavioral response to nutrient	0.0105	0.04861
										GO: Biological Process	GO:0019484	beta-alanine catabolic process	0.0105	0.04861
										GO: Biological Process	GO:1902498	regulation of protein autoubiquitination	0.0105	0.04861
										GO: Biological Process	GO:0008049	male courtship behavior	0.0105	0.04861
										GO: Biological Process	GO:0071585	detoxification of cadmium ion	0.0105	0.04861
										GO: Biological Process	GO:1901664	regulation of NAD+ ADP-ribosyltransferase activity	0.0105	0.04861
										GO: Biological Process	GO:0072264	metanephric glomerular endothelium development	0.0105	0.04861
										GO: Biological Process	GO:0010816	calcitonin catabolic process	0.0105	0.04861
										GO: Biological Process	GO:0016036	cellular response to phosphate starvation	0.0105	0.04861
										GO: Biological Process	GO:0015728	mevalonate transport	0.0105	0.04861
										GO: Biological Process	GO:0060517	epithelial cell proliferation involved in prostatic bud elongation	0.0105	0.04861
										GO: Biological Process	GO:1901666	positive regulation of NAD+ ADP-ribosyltransferase activity	0.0105	0.04861
										GO: Biological Process	GO:0072255	metanephric glomerular mesangial cell development	0.0105	0.04861
										GO: Biological Process	GO:1902367	negative regulation of Notch signaling pathway involved in somitogenesis	0.0105	0.04861
										GO: Biological Process	GO:0043126	regulation of 1-phosphatidylinositol 4-kinase activity	0.0105	0.04861
										GO: Biological Process	GO:0061011	hepatic duct development	0.0105	0.04861
										GO: Biological Process	GO:0009817	defense response to fungus, incompatible interaction	0.0105	0.04861
										GO: Biological Process	GO:0071583	negative regulation of zinc ion transmembrane transport	0.0105	0.04861
										GO: Biological Process	GO:1990170	stress response to cadmium ion	0.0105	0.04861
										GO: Biological Process	GO:0071580	regulation of zinc ion transmembrane transport	0.0105	0.04861
										GO: Biological Process	GO:0043128	positive regulation of 1-phosphatidylinositol 4-kinase activity	0.0105	0.04861
										GO: Biological Process	GO:0071581	regulation of zinc ion transmembrane import	0.0105	0.04861
										GO: Biological Process	GO:1902366	regulation of Notch signaling pathway involved in somitogenesis	0.0105	0.04861
										GO: Biological Process	GO:0071582	negative regulation of zinc ion transport	0.0105	0.04861
										GO: Biological Process	GO:0060784	regulation of cell proliferation involved in tissue homeostasis	0.0105	0.04861
										GO: Biological Process	GO:0072274	metanephric glomerular basement membrane development	0.0105	0.04861
										GO: Biological Process	GO:0044328	canonical Wnt signaling pathway involved in positive regulation of endothelial cell migration	0.0105	0.04861
										GO: Biological Process	GO:1902462	positive regulation of mesenchymal stem cell proliferation	0.0105	0.04861
										GO: Biological Process	GO:0071584	negative regulation of zinc ion transmembrane import	0.0105	0.04861
										GO: Biological Process	GO:0006530	asparagine catabolic process	0.0105	0.04861
										GO: Biological Process	GO:0044329	canonical Wnt signaling pathway involved in positive regulation of cell-cell adhesion	0.0105	0.04861
										GO: Biological Process	GO:0060981	cell migration involved in coronary angiogenesis	0.0105	0.04861
										GO: Biological Process	GO:0061107	seminal vesicle development	0.0105	0.04861
										GO: Biological Process	GO:0071579	regulation of zinc ion transport	0.0105	0.04861
										GO: Biological Process	GO:1902359	Notch signaling pathway involved in somitogenesis	0.0105	0.04861
										GO: Biological Process	GO:0061444	endocardial cushion cell development	0.0105	0.04861
										GO: Biological Process	GO:0033345	asparagine catabolic process via L-aspartate	0.0105	0.04861
										GO: Biological Process	GO:0034959	endothelin maturation	0.0105	0.04861
										GO: Biological Process	GO:0042443	phenylethylamine metabolic process	0.0105	0.04861
										GO: Biological Process	GO:0006049	UDP-N-acetylglucosamine catabolic process	0.0105	0.04861
										GO: Biological Process	GO:0010814	substance P catabolic process	0.0105	0.04861
										GO: Biological Process	GO:1902396	protein localization to bicellular tight junction	0.0105	0.04861
										GO: Biological Process	GO:1902068	regulation of sphingolipid mediated signaling pathway	0.0105	0.04861
										GO: Biological Process	GO:1902460	regulation of mesenchymal stem cell proliferation	0.0105	0.04861
										GO: Biological Process	GO:0036323	vascular endothelial growth factor receptor-1 signaling pathway	0.0105	0.04861
										GO: Biological Process	GO:0031337	positive regulation of sulfur amino acid metabolic process	0.0105	0.04861
										GO: Biological Process	GO:0002651	positive regulation of tolerance induction to self antigen	0.0105	0.04861
										GO: Biological Process	GO:0003245	cardiac muscle tissue growth involved in heart morphogenesis	0.0105	0.04861
										GO: Biological Process	GO:0009814	defense response, incompatible interaction	0.0105	0.04861
										GO: Biological Process	GO:0035750	protein localization to myelin sheath abaxonal region	0.0105	0.04861
										GO: Biological Process	GO:0036363	transforming growth factor beta activation	0.0105	0.04861
										GO: Biological Process	GO:0061108	seminal vesicle epithelium development	0.0105	0.04861
										GO: Biological Process	GO:1901350	cell-cell signaling involved in cell-cell junction organization	0.0105	0.04861
										GO: Biological Process	GO:0060548	negative regulation of cell death	0.01052	0.04866
										GO: Biological Process	GO:0032870	cellular response to hormone stimulus	0.01056	0.04875
										Mouse Phenotype	MP:0003822	decreased left ventricle systolic pressure	0.001471	0.04888
										Mouse Phenotype	MP:0009883	palatal shelf hypoplasia	0.001471	0.04888
										GO: Biological Process	GO:0051169	nuclear transport	0.01064	0.04905
										Mouse Phenotype	MP:0001634	internal hemorrhage	0.001493	0.0491
										GO: Biological Process	GO:0007528	neuromuscular junction development	0.01069	0.0492
										GO: Biological Process	GO:0007566	embryo implantation	0.01069	0.0492
										Pathway	P05912	Dopamine receptor mediated signaling pathway	0.005135	0.04947
										Pathway	138068	Signaling events mediated by Stem cell factor receptor (c-Kit)	0.005135	0.04947
										GO: Biological Process	GO:0010720	positive regulation of cell development	0.01085	0.04987
										GO: Biological Process	GO:0046683	response to organophosphorus	0.01087	0.04989
